# Supplementary material for: Rethinking the evolution of eukaryotic metabolism: novel cellular partitioning of enzymes in stramenopiles links serine biosynthesis to glycolysis in mitochondria
Source: BMC Evol Biol. 2017 Dec 4;17:241. doi: 10.1186/s12862-017-1087-8 (PMC5715807; doi:10.1186/s12862-017-1087-8)
Supplement: Supplementary file 1 — Mitochondrial targeting scores of enzymes. (XLS 66 kb) [file 12862_2017_1087_MOESM1_ESM.xls]

## Sheet: targeting scores
TPI-GAPDH FUSION-OOMYCETES
Species	gene ID (oomycete sequences are in fungidb format, others are Genbank format)	Mitofates score	TargetP mTP score	Conclusion
Hyaloperonospora arabidopsidis	HpaG806535	0.857	0.868	mitochondrial
Phytophthora infestans	PITG_16047	0.734	0.793	mitochondrial; incorrect gene model, contains Ns and PITG_16047 and PITG_14078 should be fused: based on isolate 1306 sequence is MSFRQVFKTQARHMSSSSRKFFVGGNWKCNGSLGQAQELVGMLNTAKIPVNVEVVVAPSQVHAATVKASLRSDVRVSGQDVWKQGNGAFTGETSAEMLKDLGAEYTLVGHSERREKRETNEVVAKKAAYALEKGLGVIACIGETKDHREANQTVAYITEQLDAYAAGINDWTNVVIAYEPIWAIGTGLTASPEQAQEVHASIRAWLKEKVSPEAAEQTRVIYGGSVGAKNAPELSQKEDIDGFLVGGASLKPDFLQIINAQNPTANVGG…
Phytophthora parasitica	PPTG_09645	0.889	0.794	mitochondrial
Plasmopara halstedii	CEG48950	0.743	0.767	mitochondrial
Pythium aphanidermatum	PAG1_G006623	0.947	0.864	mitochondrial
Pythium ultimum	PYU1_G009416	0.8	0.767	mitochondrial
PGK-OOMYCETES
Species	gene ID	Mitofates score	TargetP mTP score	Conclusion
Hyaloperonospora arabidopsidis	HpaG803506	0.977	0.949	mitochondrial; corrected protein model: MLRQWQTRTRMSRVSCALTRAMSTSKLSLEQLVQRQSLKGLRVLVRADLNVPLQKNGTSAIITDDTRIRAVLPTLKLLQGAGARTILCSHLGRPSGEVKDALRLTPVASRLSELLDSSVLKLDDCIGPQVDAAVEALEDGEIVLLENVRFYAQETKNEAEFAKQLAHGADIYVNDAFGTAHRAHASTEGVTKHITVNVAGFLMEKELKYLSNAVDAPARPLGAVIGGAKVSTKIPVLKSLLQKCDKIVIGGGMIFTFYKAQGLDVGKSIVEEDKVALAKKILDEAKQRGVQIVLPTDVVVADKFDAEAQSKVVAADAIPPEWIGLDIGPDSEAAFAKELKECRTIVWNGPMGVFEFPKF…
Hyaloperonospora arabidopsidis	HpaG814870	0	0.133	cytoplasmic
Phytophthora infestans	PITG_00132	0.993	0.953	mitochondrial
Phytophthora infestans	PITG_09402	0	0.06	cytoplasmic
Phytophthora parasitica	PPTG_15082	0.982	0.957	mitochondrial
Phytophthora parasitica	PPTG_03714	0.011	0.231	cytoplasmic
Plasmopara halstedii	A0A0P1AXQ7	0.992	0.954	mitochondrial
Plasmopara halstedii	A0A0P1AMU6	0.011	0.348	cytoplasmic
Pythium aphanidermatum	PAG1_G001611	0.013	0.282	cytoplasmic
Pythium aphanidermatum	PAG1_G002953	0.997	0.901	mitochondrial
Pythium ultimum	PYU1_G009115	0.054	0.389	cytoplasmic
Pythium ultimum	PYU1_G012564	0.998	0.948	mitochondrial
PGK-BLASTOCYSTIS
Species	gene ID	Mitofates score	TargetP mTP score	Conclusion
Blastocystis hominis	XP_012894881.1	0.906	0.999	mitochondrial; unsure of gene model since scaffold ends near 5' terminus of gene
Blastocystis sp. subtype 4	XP_014525347.1	0.998	0.952	mitochondrial; extended model: MLAASRFLMSSASIATRGMATSVKPFNRLVLVRHGESQWNKENRFTGWYDVPLSDKGVEEARNGGKLIKAEGLQFDAAYTSCLKRAIKTLFLTLEESDQLWIPVTKSWRLNERHYGALTGLNKQETVNEHGIEQVMIWRRSYDIPPPPVTPESEYYPGNDRRYADIPKEQLPLTESLKTTADRFLPYWKEEIFPRVMKGERLIISAHGNSLRALVMYLDHISEKDITGLNIPTACPLVYDFDEQGNVIPHPDAIAPLRGHYLGDQDAIRAKINKVANQTKKN
Blastocystis sp. subtype 1	OAO15536.1	0.99	0.897	mitochondrial
PGM-OOMYCETES
Species	gene ID	Mitofates score	TargetP mTP score	Conclusion
Hyaloperonospora arabidopsidis	HpaG805205	0.011	0.094	cytoplasmic
Hyaloperonospora arabidopsidis	HpaG807966	0.004	0.143	cytoplasmic
Hyaloperonospora arabidopsidis	HpaG808493	0.797	0.822	mitochondrial
Hyaloperonospora arabidopsidis	HpaG811440	0.004	0.143	cytoplasmic
Phytophthora infestans	PITG_02735	0	0.174	cytoplasmic
Phytophthora infestans	PITG_03792	0	0.066	cytoplasmic
Phytophthora infestans	PITG_07400	0.012	0.12	cytoplasmic
Phytophthora infestans	PITG_13749	0.997	0.953	mitochondrial
Phytophthora infestans	PITG_21697	0.006	0.152	cytoplasmic
Phytophthora parasitica	PPTG_05490	0.254	0.355	cytoplasmic
Phytophthora parasitica	PPTG_06561	0	0.048	cytoplasmic
Phytophthora parasitica	PPTG_09259	0.999	0.967	mitochondrial
Phytophthora parasitica	PPTG_16444	0.125	0.125	cytoplasmic
Plasmopara halstedii	A0A0P1AE52	0.989	0.96	mitochondrial
Plasmopara halstedii	A0A0P1AM14	0.014	0.12	cytoplasmic
Plasmopara halstedii	A0A0P1B7R0	0	0.277	cytoplasmic
Pythium aphanidermatum	PAG1_G004391	0.016	0.131	cytoplasmic
Pythium aphanidermatum	PAG1_G005511	0.951	0.957	mitochondrial
Pythium ultimum	PYU1_G000531	0.015	0.118	cytoplasmic
Pythium ultimum	PYU1_G003922	0.908	0.951	mitochondrial
Pythium ultimum	PYU1_G004382	0.016	0.046	cytoplasmic
Pythium ultimum	PYU1_G005969	0.983	0.933	mitochondrial
PGM-BLASTOCYSTIS
Species	gene ID	Mitofates score	TargetP mTP score	Conclusion
Blastocystis hominis	XP_012895597.1	0.741	0.898	mitochondrial
Blastocystis sp. subtype 1	OAO16830.1	0.95	0.837	mitochondrial
Blastocystis sp. subtype 4	XP_014525347.1	0.642	0.792	probably mitochondrial
ENOLASE-OOMYCETES
Species	gene ID	Mitofates score	TargetP mTP score	Conclusion
Hyaloperonospora arabidopsidis	HpaG806356	0.935	0.934	mitochondrial
Hyaloperonospora arabidopsidis	HpaG811312	0	0.235	cytoplasmic
Phytophthora infestans	PITG_03698	0	0.261	cytoplasmic
Phytophthora infestans	PITG_03700	0	0.261	cytoplasmic
Phytophthora infestans	PITG_14195	0.995	0.923	mitochondrial
Phytophthora infestans	PITG_16057	0.003	0.297	cytoplasmic
Phytophthora parasitica	PPTG_21373	0.003	0.128	cytoplasmic
Phytophthora parasitica	PPTG_03709	0.039	0.254	cytoplasmic
Phytophthora parasitica	PPTG_05515	0.584	0.569	borderline
Phytophthora parasitica	PPTG_16449	0.99	0.935	mitochondrial
Plasmopara halstedii	A0A0P1AS22	0.877	0.898	mitochondrial
Plasmopara halstedii	A0A0P1AUY0	0	0.246	cytoplasmic
Plasmopara halstedii	A0A0P1B3T5	0	0.06	cytoplasmic
Pythium aphanidermatum	PAG1_G006465	0.974	0.891	mitochondrial
Pythium aphanidermatum	PAG1_G008959	0	0.234	cytoplasmic
Pythium aphanidermatum	PAG1_G008016	0	0.063	cytoplasmic
Pythium ultimum	PYU1_G007055	0	0.195	cytoplasmic
Pythium ultimum	PYU1_G009420	0	0.096	cytoplasmic
Pythium ultimum	PYU1_G009177	0.991	0.92	mitochondrial
ENOLASE-BLASTOCYSTIS
Species	gene ID	Mitofates score	TargetP mTP score	Conclusion
Blastocystis hominis	XP_012894173.1	0.005	0.113	cytoplasmic
Blastocystis hominis	XP_012894576.1	0.998	0.831	mitochondrial
Blastocystis sp. subtype 4	XP_014527052.1	0.997	0.839	mitochondrial
Blastocystis sp. subtype 4	XP_014527568.1	0.005	0.126	cytoplasmic
Blastocystis sp. subtype 1	OAO14886.1	0.013	0.169	cytoplasmic
Blastocystis sp. subtype 1	OAO15708.1	0.999	0.969	mitochondrial
PK-OOMYCETES
Species	gene ID	Mitofates score	TargetP mTP score	Conclusion
Hyaloperonospora arabidopsidis	HpaG804289	0.005	0.119	cytoplasmic
Hyaloperonospora arabidopsidis	HpaG804291	0	0.136	cytoplasmic
Hyaloperonospora arabidopsidis	HpaG805216	0.997	0.927	mitochondrial
Hyaloperonospora arabidopsidis	HpaG808034	0.061	0.267	cytoplasmic
Phytophthora infestans	PITG_02757	0.561	0.497	cytoplasmic
Phytophthora infestans	PITG_07405	0.994	0.934	mitochondrial
Phytophthora infestans	PITG_09393	0.014	0.148	cytoplasmic
Phytophthora infestans	PITG_09400	0.038	0.256	cytoplasmic
Phytophthora parasitica	PPTG_21373	0.003	0.128	cytoplasmic
Phytophthora parasitica	PPTG_03709	0.039	0.254	cytoplasmic
Phytophthora parasitica	PPTG_05515	0.584	0.569	borderline
Phytophthora parasitica	PPTG_16449	0.99	0.935	mitochondrial
Plasmopara halstedii	A0A0P1AR05	NA	NA	incorrect model; Ns at 5' end of gene
Plasmopara halstedii	A0A0P1AHI6	0.075	0.475	cytoplasmic
Plasmopara halstedii	A0A0P1AFR4	0.005	0.076	cytoplasmic
Plasmopara halstedii	A0A0P1ACF6	0.039	0.445	cytoplasmic
Pythium aphanidermatum	PAG1_G004389	0.987	0.951	mitochondrial
Pythium aphanidermatum	PAG1_G002623	0.02	0.088	cytoplasmic
Pythium aphanidermatum	PAG1_G000296	0.893	0.936	mitochondrial
Pythium ultimum	PYU1_G000533	1	0.94	mitochondrial
Pythium ultimum	PYU1_G001224	0.013	0.108	cytoplasmic
Pythium ultimum	PYU1_G004383	0.011	0.507	cytoplasmic
PK-BLASTOCYSTIS
Species	gene ID	Mitofates score	TargetP mTP score	Conclusion
Blastocystis hominis	XP_012894240.1	0.016	0.078	cytoplasmic
Blastocystis sp. subtype 4	XP_014525836.1	0	0.007	cytoplasmic
Blastocystis sp. subtype 1	OAO13087.1	0.006	0.069	cytoplasmic
Blastocystis sp. subtype 1	OAO15426.1	0.006	0.069	cytoplasmic
PGDH-OOMYCETES
Species	gene ID	Mitofates score	TargetP mTP score	Conclusion
Hyaloperonospora arabidopsidis	HpaG809601	0.97	0.955	mitochondrial
Hyaloperonospora arabidopsidis	HpaG803508	0.941	0.931	mitochondrial
Hyaloperonospora arabidopsidis	HpaG807178	0.645	0.881	mitochondrial; part of fusion protein with PSAT
Phytophthora infestans	PITG_10264	0.929	0.953	mitochondrial
Phytophthora infestans	PITG_00133	0.998	0.947	mitochondrial; part of fusion protein with PSAT. Corrected protein model is:MLRRALWTRGSRLLQIQTPSATRSFHRSPAAMARVLCSDPIDPVCPELLRAAGHEVTAVPAALSHAELVAQVPDYDVLIVRSGSKVDRVVLDAAQKLTLIGRAGTGVDNIDMVNATKQGVLVMNTPFGNTISAAELTVGLISAVSRLGHAASEAAVRNSEIHGKTLGIVGLGRIGREVATRCNAFGMNVVGYDPILSNGSAKAHGIEPVSLDELFSRSDYISLHVPLNANTKHLVNAQRLALCKDGIKLINGARAGLIDHQALLEAIESGKVAGMAFDILAPSPASDVWKKLVSHENVIVTPHIGALTTDAQQKVARDLAYKV…
Phytophthora infestans	PITG_13165	0.992	0.953	mitochondrial
Phytophthora parasitica	PPTG_15085	0.998	0.949	mitochondrial; part of fusion protein with PSAT
Phytophthora parasitica	PPTG_12242	0.997	0.995	mitochondrial
Plasmopara halstedii	CEG44418	0.993	0.935	mitochondrial
Plasmopara halstedii	CEG37947	0.981	0.948	mitochondrial; part of fusion protein with PSAT; corrected protein model: MLRRTLLTPRLCRLVPTPKLSHTRRFHRSTAAMARILCSDPIDSVCPELLRAAGHDVTTNCAALSHADLVAQIPDYDVLIVRSGSKVDRNVLDAAQKLQIIGRAGTGVDNIDMVSATKQGVLVMNTPFGNTISAAELTVGLITAVSRLGLGVSNPSVRKSEIHGKTLGIVGLGRIGREVATRCNAFGMNVIGYDPILSDTSAKAYGIEPVSLNELFSRSDYISLHVPLNANTKHLVNAQRLTLCKSGVKLINGARAGLIDHEALLEAIESKKIAGVAFDILAPSPASDVWKKLVSHENVIVTPHIGALTTDAQQKVARDLAYKVN…
Pythium aphanidermatum	PAG1_G005482	0.996	0.96	mitochondrial
Pythium aphanidermatum	PAG1_G003894	0.931	0.882	mitochondrial; part of fusion protein with PSAT
Pythium ultimum	PYU1_G012744	0.905	0.965	mitochondrial; part of fusion protein with PSAT
Pythium ultimum	PYU1_G000401	0.998	0.963	mitochondrial
Pythium ultimum	PYU1_G002899	0.974	0.967	mitochondrial
PSAT-OOMYCETES
Species	gene ID	Mitofates score	TargetP mTP score	Conclusion
Hyaloperonospora arabidopsidis	HpaG803508	0.941	0.931	mitochondrial; part of fusion protein with PSATpart of fusion protein with PGDH
Phytophthora infestans	PITG_00133	0.998	0.947	mitochondrial; part of fusion protein with PGDH. Corrected protein model is: MLRRALWTRGSRLLQIQTPSATRSFHRSPAAMARVLCSDPIDPVCPELLRAAGHEVTAVPAALSHAELVAQVPDYDVLIVRSGSKVDRVVLDAAQKLTLIGRAGTGVDNIDMVNATKQGVLVMNTPFGNTISAAELTVGLISAVSRLGHAASEAAVRNSEIHGKTLGIVGLGRIGREVATRCNAFGMNVVGYDPILSNGSAKAHGIEPVSLDELFSRSDYISLHVPLNANTKHLVNAQRLALCKDGIKLINGARAGLIDHQALLEAIESGKVAGMAFDILAPSPASDVWKKLVSHENVIVTPHIGALTTDAQQKVARDLAYK…
Phytophthora parasitica	PPTG_15085	0.998	0.949	mitochondrial; part of fusion protein with PSATpart of fusion protein with PGDH
Plasmopara halstedii	CEG37947	0.981	0.948	mitochondrial; part of fusion protein with PGDH; corrected protein model: MLRRTLLTPRLCRLVPTPKLSHTRRFHRSTAAMARILCSDPIDSVCPELLRAAGHDVTTNCAALSHADLVAQIPDYDVLIVRSGSKVDRNVLDAAQKLQIIGRAGTGVDNIDMVSATKQGVLVMNTPFGNTISAAELTVGLITAVSRLGLGVSNPSVRKSEIHGKTLGIVGLGRIGREVATRCNAFGMNVIGYDPILSDTSAKAYGIEPVSLNELFSRSDYISLHVPLNANTKHLVNAQRLTLCKSGVKLINGARAGLIDHEALLEAIESKKIAGVAFDILAPSPASDVWKKLVSHENVIVTPHIGALTTDAQQKVARDLAYKVN…
Pythium aphanidermatum	PAG1_G003894	0.931	0.882	mitochondrial; part of fusion protein with PSATpart of fusion protein with PGDH
Pythium ultimum	PYU1_G012744	0.905	0.965	mitochondrial; part of fusion protein with PSATpart of fusion protein with PGDH
PSP-OOMYCETES
Species	gene ID	Mitofates score	TargetP mTP score	Conclusion
Hyaloperonospora arabidopsidis	HpaG814037	0.989	0.935	mitochondrial; corrected protein model:MLAHSFTRLTRPFAAPRTARALSMLDRFTSSPEPETVSDIWRSVSAVCFDVDSTICEDEGIDVLAEHCGAGKAVQEWTIKAMNGDVKFEDALAARLDIIKPSRQDIQDCLAQHPPKFTPGIKKLIAVLREKDIAVFLVSGGFRLMIEPVAEKIGIPLYNIYANTIFFDRDGKYNGFDDAELTARDGGKAKAIEVIKRIHGYKKIAMVGDGVTDLQARPPADLFVGFGGIVTRDVVKEVPRASALHQHGRLPTLRMARKSAKHERFVRCRLVKQTT
Phytophthora infestans	PITG_00166	0.917	0.822	mitochondrial
Phytophthora parasitica	PPTG_15120	0.882	0.913	mitochondrial
Plasmopara halstedii	CEG35819	0.983	0.907	mitochondrial
Pythium aphanidermatum	PAG1_G000588	0.608	0.794	mitochondrial
Pythium ultimum	PYU1_G014580	0.014	0.655	mitochondrial
SHMT-OOMYCETES
Species	gene ID	Mitofates score	TargetP mTP score	Conclusion
Hyaloperonospora arabidopsidis	HpaG805964	0.951	0.797	mitochondrial
Hyaloperonospora arabidopsidis	HpaG810993	0.015	0.103	cytoplasmic
Phytophthora infestans	PITG_06427	0.998	0.903	mitochondrial
Phytophthora infestans	PITG_14696	0.282	0.604	cytoplasmic
Phytophthora parasitica	PPTG_08622	0	0.065	cytoplasmic
Phytophthora parasitica	PPTG_13257	0.998	0.899	mitochondrial
Plasmopara halstedii	CEG50275	0	0.065	cytoplasmic
Plasmopara halstedii	CEG42630	0.962	0.891	mitochondrial; corrected protein model: MYGFLRPYARRAAFVTRRNVSSESLRWSAAMNKPLSESDPELFDIIEREKQRQRDCISLIASENCTSVAVLNALGSVMSNKYSEGYPGQRYYGGNQIIDQAEELCRARALDAFRLDPEQWGVNVQSLSGSPANFQVYTALLSPHDRIMALDLPHGGHLSHGYQLGRKKISATSIFFESMPYRLDESTGLINYDELEKTAALFRPKLIVAGISAYSRHIDYARMREICDQQDAVLLADMAHISGLVAADVVPSPFEHADVVTTTTHKSLRGPRGAMIFYRKGVHHVDKKSGKNVMYDLQQKIDFAVFPGLQGGPHNHTIAALSTALLQAQSPEFKAYQSQVLANSRAMVSELMKRGYDVV…
Pythium aphanidermatum	PAG1_G007995	0.959	0.929	mitochondrial
Pythium aphanidermatum	PAG1_G002034	0	0.069	cytoplasmic
Pythium ultimum	PUG3_G007276	0	0.074	cytoplasmic
Pythium ultimum	PYU1_G000527	0	0.061	cytoplasmic
Pythium ultimum	PYU1_G013055	0.983	0.872	mitochondrial
PGDH-DIATOMS AND BROWN ALGAE
Species	gene ID	Hectar prediction	Hectar signal peptide score	Hectar signal peptide_2_type score	Hectar chloroplast score	Hectar mitochondria score	Hectar other score	ASAFind Prediction	Conclusion
Ectocarpus siliculosus	CBJ29093.1	other location (cytoplasmic)	0.2247	0.0432	-	0.2171	0.7829	Not plastid, SignalP negative	cytoplasmic
Ectocarpus siliculosus	CBJ48961.1	other location (cytoplasmic)	0.6516	0.0598	0.0277	-	-	Not plastid, SignalP positive	cytoplasmic
Ectocarpus siliculosus	CBJ25823.1	mitochondrion	0.1038	0.0314	-	0.796	0.204	Not plastid, SignalP negative	mitochondrion; fusion with PGDH
Cladosiphon okamuranus	Cok_S_s200_14131.t1	other location (cytoplasmic)	0.1246	0.034	-	0.1008	0.8992	Not plastid, SignalP negative	cytoplasmic	This table does not include sequences in the C. okamuranus assembly that are actually from contaminating bacteria
Cladosiphon okamuranus	Cok_S_s077_9495.t1	mitochondrion	0.1552	0.0376	-	0.8113	0.1887	Not plastid, SignalP negative	mitochondrion; fusion with PGDH
Cladosiphon okamuranus	Cok_S_s560_18855.t1	other location (cytoplasmic)	0.0628	0.024	-	0.2062	0.7938	Not plastid, SignalP negative	cytoplasmic; fusion with PGDH
Fragilariopsis cylindrus	Fracy1_181253 (OEU20623)	mitochondrion	0.1145	0.0387	-	0.7896	0.2104	Not plastid, SignalP negative	mitochondrion
Phaeodactylum tricornutum	Phatr3_J27166 (EEC48873.1)	mitochondrion	0.0914	0.0293	-	0.8414	0.1586	Not plastid, SignalP negative	mitochondrion
Phaeodactylum tricornutum	Phatr3_J45592 (EEC48872.1)	mitochondrion	0.142	0.0361	-	0.6442	0.3558	Not plastid, SignalP negative	mitochondrion
Thalassiosira pseudonana	Thaps3_25130 (EED86988.1)	mitochondrion	0.0642	0.0237	-	0.7271	0.2729	Not plastid, SignalP negative	mitochondrion; truncated gene model at C-terminus
PSAT-DIATOMS AND BROWN ALGAE
Species	gene ID	Hectar prediction	Hectar signal peptide score	Hectar signal peptide_2_type score	Hectar chloroplast score	Hectar mitochondria score	Hectar other score	ASAFind Prediction	Comments
Ectocarpus siliculosus	CBJ25823.1	mitochondrion	0.1038	0.0314	-	0.796	0.204	Not plastid, SignalP negative	mitochondrial; fusion with PGDH
Cladosiphon okamuranus	Cok_S_s077_9495.t1	mitochondrion	0.1552	0.0376	-	0.8113	0.1887	Not plastid, SignalP negative	mitochondrial; fusion with PGDH
Cladosiphon okamuranus	Cok_S_s201_14236.t1	other location (cytoplasmic)	0.0587	0.023	-	0.1695	0.8305	Not plastid, SignalP negative	cytoplasmic
Cladosiphon okamuranus	Cok_S_s363_17269.t1	other location (cytoplasmic)	0.1257	0.0334	-	0.1216	0.8784	Not plastid, SignalP negative	cytoplasmic
Cladosiphon okamuranus	Cok_S_s560_18855.t1	other location (cytoplasmic)	0.0628	0.024	-	0.2062	0.7938	Not plastid, SignalP negative	cytoplasmic; fusion with PGDH
Fragilariopsis cylindrus	Fracy1_212367 (EEC50351)	mitochondrion	0.2633	0.0504	-	0.8111	0.1889	Not plastid, SignalP negative	mitochondrion
Phaeodactylum tricornutum	Phatr1_51669 (EEC49923.1)	mitochondrion	0.3197	0.0552	-	0.6446	0.3554	Not plastid, SignalP negative	mitochondrion
Thalassiosira pseudonana	Thaps3_3018 (EED95029.1)	mitochondrion	0.1721	0.0407	-	0.8399	0.1601	Not plastid, SignalP negative	mitochondrion
PSP-DIATOMS AND BROWN ALGAE
Species	gene ID	Hectar prediction	Hectar signal peptide score	Hectar signal peptide_2_type score	Hectar chloroplast score	Hectar mitochondria score	Hectar other score	ASAFind Prediction	Conclusion
Ectocarpus siliculosus	CBJ30534.1	other location (cytoplasmic)	0.3741	0.0599	-	0.7759	0.2241	Not plastid, SignalP positive	cytoplasmic
Cladosiphon okamuranus	Cok_S_s006_3167.t1	other location (cytoplasmic)	0.0662	0.0241	-	0.1303	0.8697	Not plastid, SignalP negative	cytoplasmic
Cladosiphon okamuranus	Cok_S_s098_10544.t1	other location (cytoplasmic)	0.0632	0.0243	-	0.099	0.901	Not plastid, SignalP negative	cytoplasmic
Fragilariopsis cylindrus	Fracy1_275862 (OEU14473)	mitochondrion	0.1166	0.032	-	0.8366	0.1634	Not plastid, SignalP negative	mitochondrial	"Filtered" model in JGI database is incorrect; alternative model Phatr2_261984 is correct.
Phaeodactylum tricornutum	Phatr2_19244 (EEC50351.1)	mitochondrion	0.1066	0.0311	-	0.7869	0.2131	Not plastid, SignalP negative	mitochondrial	"Filtered" model in JGI database is incorrect; alternative model Phatr2_44710 is correct
Thalassiosira pseudonana	Thaps3_32137 (EED95115.1)	chloroplast	0.7588	0.0555	0.7612	-	-	Not plastid, SignalP negative	probable mitochondria	"Filtered" model in JGI database is incorrect; alternative model Thaps3_21151 is correct. PredAlgo predicts mitochondrial targeting (mito score = 1.69, chloroplast score = 0.68). iPSORT also predicts the protein to be mitochondrial, not plastidic
SHMT-DIATOMS AND BROWN ALGAE
Species	gene ID	Hectar prediction	Hectar signal peptide score	Hectar signal peptide_2_type score	Hectar chloroplast score	Hectar mitochondria score	Hectar other score	ASAFind Prediction	Comments
Ectocarpus siliculosus	CBN75444.1	other location (cytoplasmic)	0.1295	0.035	-	0.1942	0.8058	Not plastid, SignalP negative	cytoplasmic
Ectocarpus siliculosus	CBN75596.1	other location (cytoplasmic)	0.0605	0.0232	-	0.1215	0.8785	Not plastid, SignalP negative	cytoplasmic
Ectocarpus siliculosus	CBN76138.1	mitochondrion	0.3108	0.054	-	0.6177	0.3823	Not plastid, SignalP negative	mitochondrial
Cladosiphon okamuranus	Cok_S_s002_544.t1	other location (cytoplasmic)	0.0942	0.0293	-	0.1132	0.8868	Not plastid, SignalP negative	cytoplasmic
Cladosiphon okamuranus	Cok_S_s002_676.t1	other location (cytoplasmic)	0.0843	0.0283	-	0.0972	0.9028	Not plastid, SignalP negative	cytoplasmic
Cladosiphon okamuranus	Cok_S_s003_1565.t1	other location (cytoplasmic)	0.0816	0.0277	-	0.1589	0.8411	Not plastid, SignalP negative	cytoplasmic
Cladosiphon okamuranus	Cok_S_s004_2093.t1	other location (cytoplasmic)	0.0663	0.0275	-	0.1645	0.8355	Not plastid, SignalP negative	cytoplasmic
Cladosiphon okamuranus	Cok_S_s007_3390.t1	mitochondrion	0.0979	0.0304	-	0.5642	0.4358	Not plastid, SignalP negative	mitochondrial
Cladosiphon okamuranus	Cok_S_s019_5304.t1	other location (cytoplasmic)	0.0611	0.0235	-	0.1213	0.8787	Not plastid, SignalP negative	cytoplasmic
Cladosiphon okamuranus	Cok_S_s155_12652.t1	other location (cytoplasmic)	0.6031	0.0653	0.7837	-	-	Plastid, low confidence	unclear
Cladosiphon okamuranus	Cok_S_s485_18444.t1	other location (cytoplasmic)	0.0604	0.0231	-	0.1228	0.8772	Not plastid, SignalP negative	cytoplasmic
Cladosiphon okamuranus	Cok_S_s494_18493.t1	other location (cytoplasmic)	0.0573	0.0223	-	0.1283	0.8717	Not plastid, SignalP negative	cytoplasmic
Phaeodactylum tricornutum	Fracy1_239548 (OEU17069.1)	mitochondrion	0.1602	0.039	-	0.8083	0.1917	Not plastid, SignalP negative	mitochondrial
Phaeodactylum tricornutum	Fracy1_252263 (OEU07082.1)	mitochondrion	0.1602	0.039	-	0.8066	0.1934	Not plastid, SignalP negative	mitochondrial
Phaeodactylum tricornutum	Fracy1_260491 (OEU19208.1)	other location (cytoplasmic)	0.7569	0.0902	0.0485	-	-	Plastid, low confidence	proabably cytoplasmic
Phaeodactylum tricornutum	Fracy1_264768 (OEU07841.1)	other location (cytoplasmic)	0.0622	0.0234	-	0.1087	0.8913	Not plastid, SignalP negative	cytoplasmic
Phaeodactylum tricornutum	Phatr1_27313 (EEC48173.1)	other location (cytoplasmic)	0.0721	0.0254	-	0.106	0.894	Not plastid, SignalP negative	cytoplasmic
Phaeodactylum tricornutum	Phatr1_43646 (EEC50884.1)	mitochondrion	0.1362	0.0363	-	0.8187	0.1813	Not plastid, SignalP negative	mitochondrial
Thalassiosira pseudonana	Thaps3_26031_ (EED89002.1)	other location (cytoplasmic)	0.0595	0.0238	-	0.1062	0.8938	Not plastid, SignalP negative	cytoplasmic
Thalassiosira pseudonana	Thaps3_26190 (EED93206.1)	other location (cytoplasmic)	0.063	0.024	-	0.1125	0.8875	Not plastid, SignalP negative	cytoplasmic
Thalassiosira pseudonana	Thaps3_269942 (ACI64274.1)	mitochondrion	0.1504	0.0412	-	0.8255	0.1745	Not plastid, SignalP negative	mitochondrial
SHMT-BLASTOCYSTIS
Species	gene ID	Mitofates score	TargetP mTP score	Conclusion
Blastocystis hominis	XP_012893657.1	0.962	0.899	mitochondrial
Blastocystis hominis	XP_012897397.1	0.11	0.75	cytoplasmic
Blastocystis hominis	XP_012893658.1	0.352	0.738	cytoplasmic
Blastocystis hominis	XP_012895690.1	0.081	0.126	cytoplasmic
Blastocystis sp. subtype 4	XP_014528494.1	0.007	0.11	cytoplasmic
Blastocystis sp. subtype 4	XP_014526179.1	0.012	0.097	cytoplasmic
Blastocystis sp. subtype 1	OAO17964.1	0.65	0.739	cytoplasmic
Blastocystis sp. subtype 1	OAO17840	0	0.06	cytoplasmic
Blastocystis sp. subtype 1	OAO17965.1	0.643	0.709	cytoplasmic
