# Supplementary material for: Rethinking the evolution of eukaryotic metabolism: novel cellular partitioning of enzymes in stramenopiles links serine biosynthesis to glycolysis in mitochondria
Source: BMC Evol Biol. 2017 Dec 4;17:241. doi: 10.1186/s12862-017-1087-8 (PMC5715807; doi:10.1186/s12862-017-1087-8)
Supplement: Supplementary file 2 — Species represented in Fig. 2 and accession numbers of the analyzed protein sequences. (XLSX 43 kb) [file 12862_2017_1087_MOESM2_ESM.xlsx]

## Sheet: Sheet1
				Glycolysis													Serinebiosynthesis																															Serine Biosynthesis
			Database	GK	PGI	FBP	PFK	ALD	TPI	TPI-GAPDH	GAPDH	PGK	PGM	ENO	PK	PPDK	PGDH	PGDH-PSAT	PSAT	PSP	SHMT
	Phytophthora	Phytophthora infestans	fungidb.org	PITG_06015,PITG_03365,PITG_06022,PITG_06019,PITG_21313,PITG_06021,PITG_06016,	PITG_01862,	PITG_03598,	PITG_02038,	PITG_02786,PITG_02785,	PITG_03078,PITG_13116,	PITG_16047,	PITG_01938,PITG_19961,PITG_20970,PITG_01939,PITG_01940,PITG_19493,PITG_22103,PITG_17130.	PITG_09402,PITG_00132,	PITG_07400,PITG_21697,PITG_02735,PITG_03782,PITG_13749,	PITG_16057,PITG_03700,PITG_03698,PITG_14195.	PITG_02757,PITG_09393,PITG_09400,PITG_07405,	PITG_22630,PITG_03723,PITG_03721,PITG_03724,	,PITG_10264,PITG_13165,PITG_00133-N,	,PHYSODRAFT_545686		,PITG_00166,	PITG_14696,PITG_06427,
		Phytophthora sojae	fungidb.org	PHYSODRAFT_286936,PHYSODRAFT_355187,	PHYSODRAFT_285564,	PHYSODRAFT_343844,	PHYSODRAFT_354389,	PHYSODRAFT_284519,PHYSODRAFT_284520,	PHYSODRAFT_285741,PHYSODRAFT_284145,	PHYSODRAFT_285408,	PHYSODRAFT_354375,PHYSODRAFT_557387,PHYSODRAFT_285579,PHYSODRAFT_329236.	PHYSODRAFT_344913,PHYSODRAFT_560711,	PHYSODRAFT_360745,PHYSODRAFT_560339,	PHYSODRAFT_284295,PHYSODRAFT_260428,PHYSODRAFT_358108,	PHYSODRAFT_251518,PHYSODRAFT_323992,PHYSODRAFT_560503,	PHYSODRAFT_343277,PHYSODRAFT_477009,PHYSODRAFT_477481,	,PHYSODRAFT_547605,	,PPTG_15085		,PHYSODRAFT_286447,	PHYSODRAFT_354725,PHYSODRAFT_361869,
		Phytophthora parasitica	fungidb.org	PPTG_18927,PPTG_18933,PPTG_18935,	PPTG_01022,	PPTG_13439.	PPTG_11916,	PPTG_05553,PPTG_05552,	PPTG_12286,PPTG_12287,	PPTG_09645,	PPTG_03714.	PPTG_03714,PPTG_09259,	PPTG_16444,PPTG_09259,	PPTG_13544,PPTG_20013,PPTG_09888,	PPTG_16449,PPTG_03709,PPTG_21373,PPTG_16449,	PPTG_13569,	,PPTG_12242,	,PHYCI_218480T0		,PPTG_15120,	PPTG_08622,PPTG_13257,
		Phytophthora cinnamomi	fungidb.org	PHYCI_313698T0,PHYCI_313712T0,	PHYCI_99571T0,	PHYCI_89110T0,	PHYCI_247411T0,	PHYCI_269163T0,PHYCI_94061T0,	PHYCI_89811T0,PHYCI_260647T0,	PHYCI_231014,	PHYCI_21101T0,PHYCI_110226T0,PHYCI_17267T0.	PHYCI_105467T0,PHYCI_91680T0,	PHYCI_108064T0,PHYCI_97548T0,PHYCI_83186T0,	PHYCI_35881T0,PHYCI_162209T0,PHYCI_95737T0,	PHYCI_105472T0,PHYCI_278843T0,PHYCI_96195T0,	PHYCI_197481T0,PHYCI_22417T0,	,PHYCI_94966T0,	,EPrPAT00000016977		,PHYCI_103116T0,	PHYCI_83529T0,PHYCI_235560,
	Pythium	Pythium aphanidermatum	fungidb.org	EPrPAT00000016410,	EPrPAT00000015823,	EPrPAT00000016223,	EPrPAT00000021144,	EPrPAT00000013368,	EPrPAT00000021195,EPrPAT0000001971,	PAG1_G006623,	EPrPAT00000014529,EPrPAT00000019716.	EPrPAT00000016031,EPrPAT00000016012,	EPrPAT00000017458,PAG1_G005511,	EPrPAT00000022046,EPrPAT00000019561,EPrPAT00000022051,PAG1_G006465,	EPrPAT00000015705,EPrPAT00000017471,	fungidb,ensemble,	,EPrPAT00000018568,	,EPrPRT00000016612		,EPrPAT00000013677,	PAG1_G007995,PAG1_G002034,
		Pythium arrhenomanes	fungidb.org	EPrPRT00000014900,	EPrPRT00000017164,	EPrPRT00000013124,	EPrPRT00000017792,	EPrPRT00000020707,	EPrPRT00000019447,EPrPRT00000022068,	PAR_G008986,	EPrPRT00000013840,EPrPRT00000022068.	EPrPRT00000020152,EPrPRT00000017961,	EPrPRT00000018074,PAR_G007301,	EPrPRT00000019010,EPrPRT00000019010,EPrPRT00000019008,PAR_G006056,	EPrPRT00000014119,PAR_G004990,		,EPrPRT00000013198,	,EPrPIT00000014516		,EPrPRT00000013759,	EPrPRT00000018549,PAR_G000377,
		Pythium irregulare	fungidb.org	EPrPIT00000016285,	EPrPIT00000023158,	EPrPIT00000021968,	EPrPIT00000014650,	EPrPIT00000022039,	EPrPIT00000016675,EPrPIT00000020582.	PIR_G000143,	EPrPIT00000013961,EPrPIT00000013196.	EPrPIT00000014096,EPrPIT00000014079,	EPrPIT00000017839,PIR_G002106,	EPrPIT00000021620,EPrPIT00000014554,EPrPIT00000021616,EPrPIT00000014540,	EPrPIT00000016924,PIR_G004753,	EPrPIT00000025314,	,EPrPIT00000019314,	,PIW_T003931-RA		,EPrPIT00000015620,	PIR_G004755,PIR_G002493,
		Pythium iwayamai	fungidb.org	PIW_T003970-RA,	PIW_T006527-RA,	PIW_T005464-RA,	PIW_T005570-RA,	PIW_T007224-RA,	PIW_T000768-RA,PIW_T010435-RA,PIW_T010863-RA,	PIW_G010863,	PIW_T010863-RA,PIW_T008687-RA.	PIW_T010570-RA,PIW_T010426-RA,	PIW_T004385-RA,PIW_G001290,	PIW_T002778-RA,PIW_T011645-RA,PIW_T002777-RA,PIW_G011644,	PIW_T006286-RA,PIW_G004383,		,PIW_T006274-RA,	,PYU1_T012770		,PIW_T000699-RA,	PIW_G004381.
		Pythium ultimum var. ultimum	fungidb.org	PYU1_T004837,	PYU1_T005904,	PYU1_T006912,	PYU1_T005747,	PYU1_T008528,	PYU1_T000855,PYU1_T000914,PYU1_T009434,	PYU1_T009434,	PYU1_T005830,PYU1_T009434.	PYU1_T012591,PYU1_T012590,	PYU1_T000531,PYU1_T005981,	PYU1_T009195,PYU1_T007069,PYU1_G007055,	PYU1_T001224,PYU1_T000533,		,PYU1_T000401,PYU1_T000399,	,HpaG803508		,PYU1_T014611,	PYU1_T000527,PYU1_G013055,
	Downy mildews	Hyaloperonospora arabidopsidis	fungidb.org	HpaG800730:RNA,	HpaG810321:RNA,	HpaG801934:RNA,	HpaG813492:RNA,	HpaG803173:RNA,	HpaG803904,	HpaG806535,	HpaG810730:RNA,HpaG806535:RNA.	HpaG804286:RNA,HpaG803506:RNA,	HpaG805205:RNA,HpaG808493:RNA,	HpaG811312:RNA,HpaG806356:RNA,	HpaG804291:RNA,HpaG804289:RNA,HpaG805216:RNA,		,HpaG809601:RNA,	,CEG37947		HpaG814037:RNA.	HpaG810993:RNA,HpaG805964:RNA,
		Plasmopara halstedii	Genbank	CEG40779,CEG48645,	CEG47541,OEU17085.1	CEG45133,	CEG47696,OEU09053.1,OEU09053.1,OEU16691.1	CEG41610,OEU15248.1,OEU18472.1	CEG44528,OEU15467.1	CEG48950,	CEG39517,CEG45089.	CEG42350,CEG47224,	CEG50406,CEG47333,CEG38662,	CEG45103,CEG44174,	CEG39874,CEG38322,CEG39926,	,OEU17044.1	CEG37900,CEG44418			,CEG35819,	CEG50275,CEG42630.
	Diatoms	Fragilariopsis cylindrus	Genbank	OEU19318.1,OEU10671.1,	OEU21659.1,OEU21430.1,OEU16012.1,XP_002185275.1	OEU23741.1,OEU12438.1,XP_002185307.1	OEU13300.1,OEU16013.1,XP_002176527.1	OEU22265.1,AAO43196.1,XP_002176182.1	OEU21429.1,OEU14220.1,XP_002178103.1	OEU15338,	OEU15339.1,OEU13573.1,OEU05954.1,OEU12676.1	OEU15101.1,OEU14766.1,OEU13949.1,OEU13762.1	OEU07017.1,OEU17083.1,OEU10284.1,OEU17084.1,OEU08396.1,OEU11855.1,OEU17082.1	OEU18473.1,OEU17821.1.OEU16198.1	OEU20811.1,OEU18459.1,OEU19216.1,OEU20385.1,OEU13144.1,OEU06268.1,OEU09192.1	OEU14749.1,OEU09846.1,XP_002182372.1	OEU17356.1,OEU20624.1,OEU20623.1,OEU23213.1,OEU14855.1,OEU09288.1,Fracy1_181253(OEU20623)		OEU09288.1,Fracy228839,Fracy1_212367(EEC50351)	,Fracy209376,Fracy275862,Fracy1_275862(OEU14473)	Fracy1_260491(OEU19208.1),Fracy1_264768(OEU07841.1).Fracy1_239548(OEU17069.1),Fracy1_252263(OEU07082.1),
		Phaeodactylum tricornutum	Genbank	XP_002183440.1,XP_002183439.1,	XP_002185232.1,ABH11445.1,XP_002185147.1,XP_002185147.1,XP_002185147.1,XP_002289565.1	XP_002185308.1,XP_002184807.1,	XP_002184240.1,XP_002290348.1,XP_002295491.1	XP_002181958.1,AAO43262.1,XP_002183771.1,XP_002176197.1,XP_002290003.1	XP_002181761.1,XP_002290993.1	XP_002177987.1,AAF34330.1,	XP_002184760.1,XP_002177670.1,AAF34325.1,XP_002182587.1,XP_002182291.1	XP_002182724.1 ,XP_002183701.1,XP_002182409.1	XP_002178324.1,XP_002178519.1,XP_002179602.1,XP_002185492.1	AAR97551.1,XP_002176181.1,XP_002176196.1,XP_002185511.1	AAU81891.1,XP_002180144.1,XP_002180140.1,AAU81XP_002180143.1892.1,XP_002183637.1,XP_002183769.1,AAU81893.1.XP_002184341.1,XP_002183584.1,ACJ70101.1,XP_002182818.1	,XP_002292082.1	XP_002176437.1,XP_002179138.1,XP_002178229.1,XP_002177021.1,XP_002183675.1,XP_002179887.1,XP_002179886.1,Phatr3_J27166(EEC48873.1),Phatr3_J45592(EEC48872.1)		,XP_002177021.1,Phatr1_51669(EEC49923.1)	Phatr55532,Phatr54288,Phatr44710,Phatr2_19244(EEC50351.1)	Phatr1_27313(EEC48173.1),Phatr1_43646(EEC50884.1),
		Thalassiosira pseudonana	Genbank	XP_002287250.1,	XP_002288430.1,XP_002296950.1,XP_002296607.1,	XP_002289282.1,XP_002286176,Cok_S_s025_5933.t1	XP_002288820.1,Cok_S_s157_12690.t1	XP_002291506.1,XP_002288320.1,Cok_S_s381_17487.t1	XP_002295570.1,XP_002292927.1,XP_002290993.1,XP_002295954.1,	XP_002290574.1,	XP_002291849.1,XP_002290129.1,XP_002290288.1,XP_002286205.1	XP_002288341.1,XP_002296699.1,XP_002296689.1.XP_002296228.1	XP_002291667.1,XP_002289894.1,XP_002291800.1,XP_002295175.1,XP_002289760.1,XP_002290750.1	XP_002290311.1,XP_002289866.1.	XP_002287522.1,XP_002296920.1,XP_002289405.1,XP_002289538.1.XP_002289867.1	XP_002290738.1,Cok_S_s098_10552.t1	XP_002293525.1,XP_002288827.1,XP_002287586.1,XP_002290445.1,XP_002296787.1,Thaps3_25130(EED86988.1)	,Cok_S_s077_9495.t1	Thaps39751,XP_002287586.1,Thaps3_3018(EED95029.1)	Thaps32137,Thaps255517.,	Thaps3_26031_(EED89002.1),Thaps3_26190(EED93206.1),Thaps3_269942(ACI64274.1),
	Brown algae	Cladosiphon okamuranus	marinegenomics.oist.jp	Cok_S_s087_10008.t1,Cok_S_s006_3122.t1,Cok_S_s002_393.t1,	Cok_S_s155_12635.t1,Cok_S_s002_1055.t1,Cok_S_s019_5123.t1,Cok_S_s686_19211.t1,Cok_S_s686_19211.t1,Cok_S_s004_2397.t1,	Cok_S_s020_5358.t1,Cok_S_s004_2241.t1,Cok_S_s004_2654.t1,Cok_S_s019_5284.t1,D7G165	Cok_S_s316_16718.t1,Cok_S_s024_5805.t1,Cok_S_s020_5441.t1,Cok_S_s250_15333.t1,Cok_S_s002_1062.t1,D8LLS,D8LNY7,D7FKR0	Cok_S_s006_2962.t1,Cok_S_s002_1333.t1,D7G6P7	Cok_S_s270_15780.t1,Cok_S_s514_18636.t1,Cok_S_s018_4990.t1,Cok_S_s657_19173.t1,Cok_S_s002_841.t1,D7FSR6	Cok_S_s079_9588.t1,	Cok_S_s385_17525.t1,Cok_S_s385_17525.t1,Cok_S_s079_9588.t1,Cok_S_s011_4137.t1	Cok_S_s109_11028.t1,Cok_S_s095_10372.t1,Cok_S_s004_2550.t1,Cok_S_s002_1332.t1,Cok_S_s006_2961.t1,Cok_S_s563_18881.t1,Cok_S_s029_6291.t1,Cok_S_s021_5488.t1	Cok_S_s080_9669.t1,Cok_S_s002_272.t1,Cok_S_s062_8703.t1,Cok_S_s008_3641.t1,Cok_S_s155_12654.t1	Cok_S_s002_816.t1,Cok_S_s003_1970.t1,Cok_S_s006_3268.t1,Cok_S_s004_2246.t1,Cok_S_s001_187.t1,Cok_S_s002_1136.t1,Cok_S_s002_1136.t1,Cok_S_s082_9734.t,Cok_S_s051_7970.t1,Cok_S_s024_5866.t1	Cok_S_s368_17336.t1,Cok_S_s001_132.t1,Cok_S_s250_15359.t1.Cok_S_s196_14017.t1,Cok_S_s423_17983.t1,Cok_S_s004_2044.t1,Cok_S_s006_3121.t1.Cok_S_s020_5369.t1,Cok_S_s020_5369.t1	Cok_S_s003_1815.t1,Cok_S_s002_941.t1,Cok_S_s182_13557.t1,Cok_S_s019_5312.t1,D8LI11	Cok_S_s200_14131.t1.	Cok_S_s560_18855.t1,CBJ25823.1	Cok_S_s201_14236.t1,Cok_S_s363_17269.t1.	Cok_S_s006_3167.t1,Cok_S_s098_10544.t1.	Cok_S_s002_544.t1,Cok_S_s002_676.t1,Cok_S_s003_1565.t1,Cok_S_s004_2093.t1,Cok_S_s019_5304.t1,Cok_S_s155_12652.t1,Cok_S_s485_18444.t1,Cok_S_s494_18493.t1 ,Cok_S_s007_3390.t1,
		Ectocarpus siliculosus	Uniprot	D8LB65,	D8LQV8,D7G558,D7FU67,	D7FRM0,D7G166,D7FV23,	D8LTW4,D7FK80,D8LR64,	D7FJY2,	D7FP79,D7G091,	D7FP79,	D8LC70.D7FMT2,D8LTZ6,D7FSU9	D8LS78,D8LS77,D8LRT8,D8LFP9	D8LL75,D8LCP0,D7FIM7,D8LJG3,D8LQF3	D8LBH0,D7FYQ9,D8LCB2	D7FPK7,D7FYR2.D8LP24	D8PPD6(Esi0020_0183)	CBJ29093.1,CBJ48961.1.,	CBJ12043(Esi0016_0114)		CBJ30534.1.	CBN75444.1,CBN75596.1.CBN76138.1,
	Blastocystis	Blastocystis hominis	Genbank	XP_012896449.1	XP_012897583.1	XP_012897606.1,XP_012899137.1,XP_012898542.1	XP_012897606.1,XP_012899137.1_	XP_012895584.1	XP_012897009.1	XP_012897838.1,XP_012894464.1	XP_012894401.1,XP_012896469.1,XP_012894464.1,	XP_012894881.1.	XP_012895597.1.	XP_012894173.1,XP_012894576.1.	PGDH:XP_012894240.1.		XP_012896501.1			XP_012896067.1.	XP_012893657.1,XP_012897397.1,XP_012893658.1,XP_012895690.1.,
		Blastocystis sp. subtype 4	Genbank	XP_014525394.1	XP_014529602.1	XP_014527651.1	XP_01452916	XP_014528990.1	XP_014527101.1		XP_014529842.1.	XP_014525347.1.	XP_012416276.1.	XP_014527052.1,XP_014527568.1 .	GDH:XP_014525836.1.		XP_014529892.1,XP_014529519.1 .			XP_014528074.1,XP_014528122.1 .	XP_014528494.1,XP_014526179.1 .
		Blastocystis sp. subtype 1	Genbank	OAO15105.1	OAO13463.1	OAO16563.1	OAO16518.1	OAO13668.1,OAO17251.1	OAO13956.1,OAO13310.1		OAO12326.1.	OAO15536.1.	OAO16830.1.	OAO14886.1,OAO15708.1.	GDH:OAO13087.1,OAO15426.1.		OAO14210.1			OAO13113.1.	OAO17964.1,OAO17840,OAO17965.1.
Apicomplexan	Eimeria	Eimeria acervulina	plasmodb.org	EAH_00066760-t26_1-p1	EAH_00015680-t26_1	EAH_00012410-t26_1-p1	EAH_00020360-t26_1-p1	EAH_00012720-t26_1-p1	EAH_00044240,EAH_00042730		EAH_00007450	EAH_00056430-t26_1-p1,EAH_00031160-t26_1-p1	EAH_00044500-t26_1	EAH_00027620-t26_1	EAH_00007100-t26_1-p1		,		EAH_00035160-t26_1-p1	EAH_00000450-t26_1-p1	EAH_00019830-t26_1-p1
		Eimeria falciformis	plasmodb.org	EfaB_PLUS_56725.g2829.t1-p1	EfaB_MINUS_39892.g2651.t1	EfaB_PLUS_228.g20.t1-p1,EfaB_PLUS_22450.g1834.t1-p1	EfaB_MINUS_25019.g2112.t1-p1	EfaB_PLUS_43533.g2635.t1-p1	EfaB_MINUS_18749.g1666		EfaB_MINUS_49504.g2799,EfaB_MINUS_17096.g1528	EfaB_MINUS_32574.g2470.t1	EfaB_MINUS_228.g18.t1	EfaB_MINUS_31498.g2397.t1	EfaB_PLUS_13227.g1156.t1-p1		EfaB_MINUS_5792.g537.t1-p1		EfaB_MINUS_22450.g1946.t1-p1	EfaB_MINUS_22284.g1907.t1-p1,EfaB_MINUS_22284.g1907.t2-p1	EfaB_MINUS_17195.g1552.t1-p1
		Eimeria tenella	plasmodb.org	ETH_00009955-t26_1-p1	ETH_00018515-t26_1	ETH_00024340-t26_1-p1	ETH_00027640-t26_1-p1,ETH_00003915-t26_1-p1	ETH_00015505-t26_1-p1|	ETH_00030905,ETH_00004665		ETH_00008865	ETH_00015140-t26_1	ETH_00039380-t26_1-p1	ETH_00024910-t26_1	ETH_00011145-t26_1-p1		ETH_00013375-t26_1-p1		ETH_00043050-t26_1-p1	,	ETH_00030245-t26_1
		Hammondia hammondi	plasmodb.org	HHA_265450-t26_1-p1	HHA_283780-t26_1-p1	HHA_247510-t26_1-p1	HHA_240890-t26_1-p1	HHA_236050-t26_1-p1,HHA_236040-t26_1-p1	HHA_225930-t26_1-p1,HHA_233500-t26_1-p1		HHA_289690-t26_1,HHA_269190-t26_1	HHA_318230-t26_1,HHA_222020-t26_1	HHA_297060-t26_1	HHA_268850-t26_1,HHA_268860-t26_1	HHA_256760-t26_1-p1		HHA_239820-t26_1		HHA_218780-t26_1-p1	MHAEAEKRSPDVLREGRAYFFVSNGDELCVHDGRDADASHARLG	HHA_234190-t26_1-p1
		Neospora caninum	plasmodb.org	NCLIV_039820-t26_1-p1	NCLIV_028830-t26_1-p1	NCLIV_065240-t26_1	NCLIV_017040-t26_1-p1,NCLIV_046050-t26_1-p1	NCLIV_050370-t26_1-p1,NCLIV_050380-t26_1-p1	NCLIV_046900-t26_1-p1,NCLIV_033270-t26_1-p1		NCLIV_041940,NCLIV_037190-t26_1	NCLIV_005420-t26_1,NCLIV_011270-t26_1	NCLIV_006170-t26_1	NCLIV_037500-t26_1,NCLIV_037490-t26_1	NCLIV_015200-t26_1-p1		NCLIV_016450-t26_1-p1		NCLIV_061600-t26_1-p1	MHAEAEKRSPDVLREGRAYFFVSNGDELCVHDGRDADASHARLG	NCLIV_049400-t26_1-p1
	Plasmodium	Plasmodium falciparum	plasmodb.org	PF3D7_0624000,PFIT_0622900	PFIT_1437200.1-p1	PF3D7_0915400.1-p1	,	PF3D7_1444800.1-p1	PF3D7_1439900.1-p1		PF3D7_1462800.1-p1	PF3D7_0922500.1-p1	PF3D7_1120100.1-p1	PF3D7_1015900.1-p1	PF3D7_0626800.1-p1		PF3D7_1462800.1-p1			AEAPLHAVSLTRNRQEGEEAVPRFPVPSQNDEMEKKRADEVRLDRALEGQQRHPRCHL	PF3D7_1235600.1-p1
		Plasmodium vivax	plasmodb.org	PVP01_1125500,PVX_114315	PVP01_1313500.1-p1	PVP01_0713800.1-p1	XP_001614690	PVP01_1262200.1-p1	PVP01_1267100.1-p1		PVP07X_1330200.1-p1	PVP01_0721000.1-p1	PVP01_0920700.1-p1	PVP01_0816000.1-p1	PVP01_1122700.1-p1		PVP01_1244000.1-p1			ILYAQGTDRPGVSLQFARWLAAEGYEDEEIELEWKDWGVQLVDVRQIKVGTMCCLYYH	PVP01_1453700.1-p1
		Plasmodium yoelli	plasmodb.org	PY02030	PY00618-t26_1-p1	PY01321-t26_1-p1	XP_729053	PY03709-t26_1-p1	PY17X_1307600.1-p1		PY03280-t26_1-p1	PY17X_0826700.1-p1	PY17X_0930100.1-p1	PY17X_1217500.1-p1	PY17X_1127000.1-p1		PY03280-t26_1-p1			VKLNQHVAMEVLKACLFTAAQVHYELDYQLLPSHPRRLESSFASLSFARLPTSPSCSL	PY00962-t26_1-p1
		Sarcocystis neurona	plasmodb.org	SN3_02700150-mRNA-1-p1	SN3_01000980-mRNA-1-p1	SN3_01300505-mRNA-1-p1	SN3_00400275-mRNA-1-p1	SN3_0032101252(SRCN_93.mRNA-p1)	SN3_00102615-mRNA-1-p1		SN3_01500455-mRNA-1-p1	SN3_01000545-mRNA-1-p1,SN3_03600150-mRNA-1-p1	SN3_00400330-mRNA-1-p1	SN3_00500190-mRNA-1-p1	SN3_00501480-mRNA-1-p1		SN3_00301535-mRNA-1-p1		SRCN_1449.mRNA-p1	SN3_00701105-mRNA-1-p1	SN3_00800195-mRNA-1-p1
		Toxoplasma gondii	plasmodb.org	TGMAS_265450	TGMAS_283780-t30_1-p1	TGMAS_240890A-t30_1-p1	TGMAS_247510-t30_1-p1	TGMAS49_236040-t26_1-p1,TGGT1_236040-t26_1-p1,	TGMAS_225930-t30_1		TGMAS_289690-t30_1-p1	TGMAS_222020-t30_1-p1	TGMAS_297060-t30_1-p1	TGMAS_268850-t30_1-p1	TGMAS_256760-t30_1-p1		TGMAS_269190-t30_1-p1		TGMAS_218780-t30_1-p1	TGMAS_230420-t30_1-p1	TGMAS_234190-t30_1-p1
	Fungi	Aspergillus nidulans	fungidb.org	AN8689-T-p1	AN6037-T-p1	AN3223-T-p1	AN5604-T-p1	AN2875-T-p1,AN1888-T-p1	AN6900-T-p1		AN8041-T-p1	AN1246-T-p1	AN10844-T-p1	AN5746-T-p1	AN5210-T-p1		AN8866-T-p1		AN10298-T-p1	AN10593-T-p1	AN3058-T-p1
		Neurospora crassa	fungidb.org	NCU00575-t26_1-p1	NCU07281-t26_1-p1	NCU04797-t26_1	NCU04797-t26_1-p1,NCU04483-t26_1-p1	NCU07807-t26_1-p1,NCU07807-t26_2-p1	NCU07550-t26_1		NCU01528	NCU07914-t26_1	NCU00579-t26_1	NCU10042-t26_1-p1,NCU10042-t26_2-p1	NCU04208-t26_1-p1		NCU01078-t26_1-p1,NCU05050-t26_1-p1		NCU01429-t26_1-p1	NCU02004-t26_1-p1	NCU02274-t26_1-p1
		Saccharomyces cerevisiae	fungidb.org	YFR053C-t26_1-p1	YBR196C-t26_1-p1	YGR240C-t26_1-p1,YMR205C-t26_1-p1	YLR377C-t26_1-p1	YKL060C-t26_1-p1	YDR050C-t26_1		YGR192C	YCR012W-t26_1-p1	YKL152C-t26_1-p1	YGR254W-t26_1-p1	YAL038W-t26_1-p1,YOR347C-t26_1-p1		YER081W-t26_1-p1|		YOR184W-t26_1-p1	YGR208W-t26_1-p1	YLR058C-t26_1-p1,YBR263W-t26_1-p1
	Slime mold	Dictostelium purpureum	Genbank	XP_003286770	DDB0231026,DDB_G0283673	DDB0216231,DDB_G0270836	DDB0191364,DDB_G0274111	DDB0230117,DDB_G0280291	DDB0231425,DDB_G0274471		DDB0185087,DDB_G0275153	DDB0191349,DDB_G0287595	DDB0231354,DDB_G0285311,DDB0348175,DDB_G0288645		DDB0231421,DDB_G0283247		DDB0238140,DDB_G0281101,DDB0230052,DDB_G0281071		DDB0230053,DDB_G0269950	DDB0230054,DDB_G0291368	DDB0230073,DDB_G0291652,DDB0230072,DDB_G0277947
Trypanosome	Leishmania	Leishmania donovani	tritrypdb.org	LdBPK_210300.1.1-p1	LdBPK_120490.1.1-p1|	LdBPK_292620.1.1-p1	LdBPK_041170.1.1-p1	LdBPK_361320.1.1-p1	LdBPK_240870.1.1-p1		LdBPK_362480.1.1-p1	LdBPK_200110.1.1-p1	LdBPK_080060.1.1-p1	LdBPK_141240.1.1-p1	LdBPK_055450.1.1-p1		LdBPK_044360.1.1-p1		LdBPK_030040.1.1-p1	LdBPK_332210.1.1-p1	LdBPK_141400.1,LdBPK_282530.1.1-p1
		Leishmania major	tritrypdb.org	LMJLV39_210007700.1-p1,LmjF.21.0240:mRNA-p1	LMJLV39_120010900.1-p1,LMJSD75_120010800.1-p1	MJLV39_290033200.1-p1,LMJSD75_290033600.1-p1	LMJLV39_040017200.1-p1,LMJSD75_040017500.1-p1	LMJSD75_360018500.1-p1	LMJLV39_240014300.1-p1,LMJSD75_240013800.1-p1		LMJLV39_300037800.1-p1,LMJSD75_300036900.1-p1	LMJLV39_000016100.1-p1	LMJLV39_080005500.1-p1,LMJSD75_080005500.1-p1	LMJLV39_140019400.1-p1	LMJSD75_350005300.1-p1		.		LMJLV39_030005300.1-p1	LMJLV39_330031200.1-p1	LMJSD75_140020500,LmjF.14.1320:mRNA-p1
		Leishmania turanica	tritrypdb.org	LTULEM423_210007700.1-p1	LTULEM423_120011200.1-p1	LTULEM423_290032300.1-p1	LTULEM423_040016700.1-p1	LTULEM423_360018300.1-p1	LTULEM423_240013900.1-p1		LTULEM423_360030900.1-p1	LTULEM423_200006000.1-p1	LTULEM423_080005500.1-p1	LTULEM423_140017200.1-p1	LTULEM423_350005100.1-p1		LTULEM423_030005200.1-p1		LtaP03.0040.mRNA-p1	LTULEM423_330029500.1-p1	LTULEM423_140018800.1-p1
	Trypanosoma	Trypanosoma brucei	tritrypdb.org	Tbg972.10.2400:mRNA-p1	Tbg972.1.2390:mRNA-p1	Tbg972.3.3430:mRNA-p1	Tbg972.9.4810:mRNA-p1	Tbg972.10.6830:mRNA-p1	Tb427tmp.02.3210-t26_1-p1		Tbg972.10.8410:mRNA-p1	Tbg972.1.140:mRNA-p1	Tbg972.8.600:mRNA-p1|	Tbg972.10.3600:mRNA-p1	Tbg972.10.16520:mRNA-p1					Tbg972.11.1330:mRNA-p1
		Trypanosoma cruzi	tritrypdb.org	Tc_MARK_5616.mRNA-p1	Tc_MARK_5695.mRNA-p1	Tc_MARK_3205.mRNA-p1	Tc_MARK_5929.mRNA-p1	Tc_MARK_8571.mRNA-p1	TCDM_00802-t26_1-p1		Tc_MARK_6094.mRNA-p1	Tc_MARK_5961.mRNA-p1	Tc_MARK_8895.mRNA-p1	Tc_MARK_3341.mRNA-p1	Tc_MARK_4839.mRNA-p1		Tc_MARK_2605.mRNA-p1		Tc_MARK_1679.mRNA-p1	Tc_MARK_4115.mRNA-p1	Tc_MARK_8807.mRNA-p1
		Trypanosoma vivax	tritrypdb.org	TvY486_0041625:mRNA-p1	TvY486_0101660:mRNA-p1	TvY486_0302630:mRNA-p1	TvY486_0903560:mRNA-p1	TvY486_1005670:mRNA-p1	TvY486_1105700:mRNA-p1		TvY486_1006840:mRNA-p1	TvY486_0100140:mRNA-p1	TvY486_0904210:mRNA-p1|	TvY486_1002910:mRNA-p1	TvY486_1013590:mRNA-p1					TvY486_1101180:mRNA-p1
	Plant	Amaranthus hypochondriacus	Phytozome (JGI-DOE)	AHYPO_011021-RA,AHYPO_009561-RA	AHYPO_013135-RA,AHYPO_009526-RA,AHYPO_022169-RA	AHYPO_012307-RA ,AHYPO_013390-RA	AHYPO_015345-RA	AHYPO_003887-RA	AHYPO_022061-RA,AHYPO_011968-RA		AHYPO_019112-RA, AHYPO_020601-RA	AHYPO_019108-RA,AHYPO_019107-RA	AHYPO_005538-RA,AHYPO_008485-RA,AHYPO_017290-RA	AHYPO_001182-RA,AHYPO_001183-RA	AHYPO_002778-RA,AHYPO_000645-RA	AHYPO_013067-RA,AHYPO_016321-RA	AHYPO_002262-RA,AHYPO_017891-RA		AHYPO_018231-RA	AHYPO_008055-RA,AHYPO_011263-RA,	AHYPO_011263-RA,AHYPO_001587-RA,AHYPO_008212-RA
		Arabidopsis lyrata	Phytozome (JGI-DOE)	AL1G54260.t1,AL1G58100.t1,AL3G33720.t1,AL3G48360.t1,AL7G12830.t1,AL7G23310.t1	AL7G28580.t1	AL1G55010.t1,AL4G12000.t1,AL5G44590.t1,AL7G18880.t1,AL7G23240.t1,AL7G26680.t1,AL8G32450.t1,AL8G38310.t1	AL1G51790,AL5G35060,AL5G37090,AL8G41740	AL1G30650.t1, AL4G10470.t1,AL4G32640.t1	AL5G36590,AL4G10260.t1, AL4G10260.t2		AL1G28420,AL2G40170,AL1G25200	AL1G64500,AL3G24470,AL2G40190	AL2G38340,AL1G35620,AL6G13740,AL5G30670	AL5G33760,AL4G32710,AL2G33880	AL3G13960,AL8G40830, AL5G33800	AL7G39990	AL1G10900.t1,AL1G30090.t1,AL3G32880.t1,AL3G47060.t1,AL4G44800.t1,AL6G25580.t1,AL7G17110.t1,AT1G01510.1,AT1G12550.1,AT1G17745.1,AT1G17745.2		AL3G50590.t1,AL7G15520.t1	AL1G31080.t1	AL1G35430.t1,AL1G51010.t1,AL6G38650.t1,AL7G12710.t1,AL7G12710.t2,AL7G19290.t1,AL7G42580.t1,AL7G42610.t1,
		Arabidopsis thaliana	Phytozome (JGI-DOE)	AT1G47840.1,AT1G50460.1,AT2G19860.1,AT2G19860.2,AT3G20040.1,AT4G29130.1,AT4G37840.1	AT4G24620.1,AT4G24620.2,AT5G42740.1	AT2G22480.1,AT4G04040.1,AT4G26270.1,AT4G29220.1,AT4G32840.1,AT5G47810.1,AT5G56630.1,AT5G61580.1,AT5G61580	AT1G436701,AT3G540501,AT3G540502,AT3G558001,AT5G643801	AT1G18270, AT2G01140,AT2G21330	AT3G55440,AT2G21170.1, AT2G21170.2		AT1G16300,AT1G79530,AT3G04120,AT1G13440	AT1G56190,AT3G12780,AT1G79550	AT1G78050,AT1G22170,AT5G04120	AT2G36530,AT1G74030,AT2G29560	AT5G63680.1,AT3G04050,AT3G52990	AT4G15530	AT1G01510.1,AT1G12550.1,AT1G17745.1,AT1G17745.2,AT1G79870.1,AT2G45630.2,AT3G19480.1,AT4G34200.1,AT5G14780.1,		AT2G17630.1,AT4G35630.1	AT1G18640	AT1G22020.1,AT1G36370.1,AT4G13890.1,AT4G13930.1,AT4G32520.1,AT4G32520.2,AT4G37930.1,AT5G26780.1,AT5G26780.2,AT5G26780.3
		Brachypodium distachyon	Phytozome (JGI-DOE)	Bradi2g49460,Bradi2g49460	Bradi2g37400, Bradi4g32530	Bradi2g19326.2, Bradi2g05720.1	Bradi2g19326,Bradi2g19478	Bradi1g44060	Bradi2g03170		Bradi1g32087,Bradi3g05300	Bradi2g21120,Bradi3g05220	Bradi1g45420,Bradi3g59050,Bradi3g38010	Bradi1g68080,Bradi3g22550,Bradi1g51540	Bradi1g63710, Bradi5g26140,Bradi2g10530	Bradi2g25745.1,Bradi2g25745.2,Bradi2g25745.3	Bradi1g07400,Bradi3g37240		Bradi1g74590	Bradi4g16260,Bradi4g16260, Bradi4g06810	Bradi1g09300.3, Bradi4g19470, Brast05G075800,Bradi4g08097
		Brachypodium stacei	Phytozome (JGI-DOE)	Brast01G150600, Brast09G015900.2	Brast08G222800,Brast05G151600	Brast07G035200, Brast01G152700	Brast07G035200.1,Brast08G054500	Brast07G094900.	Brast01G383300		Brast07G214400,Brast04G285300	Brast08G076200, Brast04G286600.	Brast04G020100, Brast07G079200	Brast03G104000,Brast02G105500.	Brast09G257500, Brast02G165600. Brast01G296900	Brast08G124200.1	Brast02G320500,Brast09G236900		Brast02G047700.	Brast10G127900.Brast10G076800	Brast02G299800.1,Brast05G075800.2,Brast01G071400
		Brassica oleracea	Phytozome (JGI-DOE)	Bol010152,Bol022771,Bol045168	Bol042185	Bol007933,Bol017001,Bol017860,Bol019594,Bol026076,Bol032759,Bol038027,Bol039616,Bol044743	Bol013508,Bol013510,Bol015860,Bol025168,Bol027764,Bol033422,Bol044241,Bol045435	Bol030790,Bol004435,Bol006726, Bol010037	Bol044218, Bol044217,Bol045407		Bol021505,Bol038208,Bol010398,Bol031435	Bol035489 ,Bol007345, Bol010267	Bol018983,Bol027516, Bol005481	Bol039736, Bol026207,Bol011743,Bol037710	Bol008799,Bol025085,Bol030263	Bol005057	Bol010449,Bol013252,Bol013640,Bol021197,Bol030407,Bol031376,		Bol029960	Bol013200,Bol030752	Bol009704,Bol016141,Bol016141,Bol017487,Bol017903,Bol028878,Bol032744,Bol033425
		Capsella rubella	Phytozome (JGI-DOE)	Carubv10006629m,Carubv10006729m,Carubv10008846m,Carubv10008936m,Carubv10013513m,Carubv10015630m,Cucsa.103600.1	Carubv10004391m,Carubv10028158m	Carubv10000587m,Carubv10004629m,Carubv10006594m,Carubv10006975m,Carubv10017134m,Carubv10022950m,Carubv10023073m,Carubv10026301m,Carubv10026356m	Carubv10009668m,Carubv10017339m,Carubv10017407m,Carubv10028519m	Carubv10011390m,Carubv10001255m, Carubv10004972m, Carubv10005122m	Carubv10017891m,Carubv10023671m		Carubv10020208m,Carubv10009227m,Carubv10009662m	Carubv10013582m,Carubv10020406m,Carubv10020404m	Carubv10009571m,Carubv10021577m,Carubv10017965m	Carubv10017251m,Carubv10023223m,Carubv10023125m	Carubv10015478m ,Carubv10026250m,Carubv10026251m, Carubv10007746m	Carubv10004079m	Carubv10003121m,Carubv10004414m,Carubv10008585m,Carubv10009651m,Carubv10011468m,Carubv10013959m,Carubv10014568m,Carubv10015381m,Carubv10016299m		Carubv10006606m,Carubv10015128m,	Carubv10007876m,Carubv10010958m,	Carubv10003023m,Carubv10004441m,Carubv10004571m,Carubv10007174m,Carubv10007514m,Carubv10008636m,Carubv10008652m,
		Carica papaya	Phytozome (JGI-DOE)	evm.model.supercontig_129.39,evm.model.supercontig_25.20,evm.model.supercontig_25.21,evm.model.supercontig_26.36,evm.model.supercontig_78.23,evm.model.supercontig_84.20,	evm.model.supercontig_309.3,evm.model.supercontig_309.3,evm.model.supercontig_36.68	evm.model.supercontig_1180.1,evm.model.supercontig_13.254,evm.model.supercontig_13.254,evm.model.supercontig_13.255,evm.model.supercontig_27.198,evm.model.supercontig_55.34,evm.model.supercontig_7.225,evm.model	evmmodelsupercontig_19221,evmmodelsupercontig_207,evmmodelsupercontig_21192,evmmodelsupercontig_5686	evm.model.supercontig_119.50,evm.model.supercontig_12.98, evm.model.supercontig_6.217, evm.model.supercontig_65.85	evm.model.supercontig_1.410,evm.model.supercontig_81.140,		evm.model.supercontig_130.34, evm.model.supercontig_32.53, evm.model.supercontig_4.81, evm.model.supercontig_70.33	evm.model.supercontig_2044.1,evm.model.supercontig_514.3,evm.model.supercontig_56.29	evm.model.supercontig_66.85,	evm.model.supercontig_13.89, evm.model.supercontig_3.274,evm.model.supercontig_5.86,evm.model.supercontig_112.83	evm.model.supercontig_887.2 , evm.model.supercontig_119.25,evm.model.supercontig_6.420	evm.model.supercontig_16.74	evm.model.supercontig_106.86,evm.model.supercontig_21.148,evm.model.supercontig_375.5,evm.model.supercontig_39.91,evm.model.supercontig_586.1,		evm.model.supercontig_535.4	evm.model.supercontig_94.56	evm.model.supercontig_129.14,evm.model.supercontig_157.47,evm.model.supercontig_177.6,evm.model.supercontig_177.6,evm.model.supercontig_30.43,evm.model.supercontig_49.118,
		Citrus sinensis	Phytozome (JGI-DOE)	orange1.1g010456m,orange1.1g010895m,orange1.1g011283m,orange1.1g011505m,orange1.1g012386m,orange1.1g014020m,orange1.1g014432m,orange1.1g015705m,orange1.1g017953m,orange1.1g018393m,orange1.1g019262m,orange1.1g019300m,orange1.1g038487m,	orange1.1g007074m,orange1.1g007374m,orange1.1g007963m,orange1.1g013562m,	orange1.1g009444m,orange1.1g009559m,orange1.1g009804m,orange1.1g011540m,orange1.1g012056m,orange1.1g012698m,orange1.1g013518m,orange1.1g015095m,orange1.1g016855m,orange1.1g019697m	orange11g015111m,orange11g015860m,orange11g019437m,orange11g019875m,orange11g019912m,orange11g022385m,orange11g022390m,orange11g025724m,orange11g026923m,orange11g027781m.	orange1.1g029526m, orange1.1g029540m	orange1.1g025540m,orange1.1g039862m,orange1.1g026522m,orange1.1g024925m,orange1.1g026249m		orange1.1g014424m,orange1.1g021899m,orange1.1g022491m,orange1.1g016451m	orange1.1g011942m,orange1.1g040813m,orange1.1g018160m, orange1.1g018105m	orange1.1g019848m, orange1.1g019838m,orange1.1g032238m	orange1.1g043137m,orange1.1g013317m, orange1.1g012041m, orange1.1g016156m	orange1.1g010449m,orange1.1g010442m,orange1.1g010443m	orange1.1g039683m	orange1.1g006864m,orange1.1g007512m,orange1.1g020073m,orange1.1g020160m,orange1.1g021388m,orange1.1g021995m,orange1.1g022233m,orange1.1g026360m,orange1.1g027408m,orange1.1g027425m,orange1.1g035615m,orange1.1g042102m,orange1.1g046427m		orange1.1g043610m	orange1.1g025042m,orange1.1g028799m,orange1.1g029504m,orange1.1g029711m	orange1.1g009673m,orange1.1g009680m,orange1.1g010008m,orange1.1g010058m,orange1.1g012104m,orange1.1g013217m,orange1.1g014724m,orange1.1g015609m,orange1.1g015647m,orange1.1g015658m,orange1.1g016668m
		Cucumis sativus	Phytozome (JGI-DOE)	Cucsa.103600.1,Cucsa.116690.1,Cucsa.116690.2,Cucsa.116690.3,Cucsa.116690.4,Cucsa.116690.5,Cucsa.124020.1,Cucsa.124020.2,Cucsa.288790.1,Cucsa.288790.2,Cucsa.288790.3,Cucsa.333900.1,Cucsa.333900.2,Cucsa.333900.3,Cucsa.333900.4	Cucsa.160760.1,Cucsa.232220.1,Cucsa.232220.2	Cucsa.021680.1,Cucsa.021690.1,Cucsa.044440.1,Cucsa.094110.1,Cucsa.288660.1,Cucsa.288660.2,Cucsa.397620.1,Cucsa.397620.2	Cucsa0669301,Cucsa1646001,Cucsa1646002,Cucsa2182301,Cucsa3648801,Cucsa3648802,Cucsa3648808	Cucsa.111650,Cucsa.083140, Cucsa.109120,Cucsa.280620	Cucsa.059040.1,Cucsa.138690.2,Cucsa.169250.1,Cucsa.138690.1		Cucsa.118530,Cucsa.239880,Cucsa.136070	Cucsa.118520,Cucsa.239840, Cucsa.306780	Cucsa.154550,Cucsa.104540,Cucsa.366450,Cucsa.366450	Cucsa.083090,Cucsa.198370,Cucsa.146810	Cucsa.281060,Cucsa.152650,Cucsa.073770	Cucsa.253790	Cucsa.192110.1,Cucsa.244600.1,Cucsa.257860.1,Cucsa.257880.1,Cucsa.258670.1,Cucsa.339670.1,Cucsa.339670.2,Cucsa.339670.3,Cucsa.359220.1		Cucsa.323010.1	Cucsa.198240.1	Cucsa.032990.1,Cucsa.064420.1,Cucsa.103800.1,Cucsa.160810.1,Cucsa.179980.1,Cucsa.179980.2,Cucsa.179980.3,Cucsa.179980.4,Cucsa.179980.5,Cucsa.179980.6,Cucsa.179980.7,Cucsa.179980.8,Cucsa.194040.1
		Daucus carota	Phytozome (JGI-DOE)	DCAR_007586,DCAR_022962,DCAR_026354,DCAR_028657,DCAR_029969	DCAR_009571,DCAR_020972,DCAR_020972	DCAR_000769,DCAR_003070,DCAR_003452,DCAR_004458,DCAR_012020,DCAR_018077,DCAR_018077,DCAR_028637,DCAR_030826	DCAR_001855,DCAR_010436,DCAR_011785,DCAR_019086,DCAR_024043,DCAR_028790	DCAR_012097,DCAR_003683,DCAR_007274,DCAR_009184	DCAR_011707,DCAR_003699,		DCAR_031180,DCAR_016414,DCAR_011294,DCAR_030363	DCAR_009652,DCAR_013724,DCAR_016838,	DCAR_008712, DCAR_014238,	DCAR_020782, DCAR_011329,DCAR_018939	DCAR_026870,DCAR_023501,DCAR_001961	DCAR_023283	DCAR_007568,DCAR_021682,DCAR_021994,DCAR_022628,DCAR_025130,DCAR_025130,		DCAR_030822	DCAR_029981	DCAR_000791,DCAR_001825,DCAR_004443,DCAR_005484,DCAR_012841,DCAR_024533,DCAR_025864,
		Eucalyptus grandis	Phytozome (JGI-DOE)	Eucgr.B03711.1,Eucgr.C00559.1,Eucgr.C00569.1,Eucgr.C00975.1,Eucgr.C00983.1,Eucgr.C03728.1,Eucgr.C03728.2,Eucgr.C03728.3,Eucgr.C03728.4,Eucgr.F01647.1,Eucgr.J00734.1,	Eucgr.F01561.1,Eucgr.F01561.2,Eucgr.F01561.3,Eucgr.F02133.1	Eucgr.A02923.1,Eucgr.A02923.2,Eucgr.A02923.3,Eucgr.A02923.4,Eucgr.A02923.5,Eucgr.A02923.6,Eucgr.A02923.7,Eucgr.C00617.1,Eucgr.C00952.1,Eucgr.C00956.1,Eucgr.C00956.2,Eucgr.C00956.3,Eucgr.C02986.1,Eucgr.C02986.2,Eucgr.C03703.1,Eucgr.D00956.1,Eucgr.E03983.1,Eucgr.F03086.1,Eucgr.I00555.1,Eucgr.I00555.2,Eucgr.L01027.1	EucgrB027551,EucgrB027552,EucgrB027553,EucgrB027571,EucgrF027111,EucgrF027112,EucgrF027113,EucgrI026161,EucgrJ002421	Eucgr.B00991,Eucgr.A01538,Eucgr.A01538,Eucgr.B02864	Eucgr.J00008,Eucgr.J02049,Eucgr.I01374,Eucgr.J02049		Eucgr.F04466,Eucgr.B00144,Eucgr.H04673	Eucgr.F01476,Eucgr.F04463,Eucgr. Eucgr.A01689.	Eucgr.F00493,Eucgr.F02446,Eucgr.I00962,Eucgr.I00967	Eucgr.J01952	Eucgr.J00327, Eucgr.J01749,Eucgr.B03586	Eucgr.H03642,Eucgr.B01186.	Eucgr.J00710.1,Eucgr.J02207.1,Eucgr.J02207.2,Eucgr.J02207.3,Eucgr.J02207.4,Eucgr.J02207.5,Eucgr.J02208.1,Eucgr.J02209.1,Eucgr.L02314.1,Eucgr.C03233.1,Eucgr.D02002.1,Eucgr.E00620.1,Eucgr.E01337.1,Eucgr.E01337.2,Eucgr.E01337.3,Eucgr.E01340.1,Eucgr.E01342.1,Eucgr.E01347.1,Eucgr.F02299.1,Eucgr.F04000.1,Eucgr.G01359.1,Eucgr.G01365.1,Eucgr.G01368.1,		Eucgr.I02231.1	Eucgr.K02531.1,Eucgr.K02531.2	Eucgr.E00603.1,Eucgr.E00610.1,Eucgr.F02167.1,Eucgr.F02167.2,Eucgr.F02167.3,Eucgr.F02167.4,Eucgr.F02167.5,Eucgr.F02167.6,Eucgr.F03735.1,Eucgr.F03735.2,Eucgr.H02679.1,Eucgr.I00580.1,Eucgr.I00580.2,Eucgr.I00580.3
		Fragaria vesca	Phytozome (JGI-DOE)	mrna05609.1-v1.0-hybrid,mrna08515.1-v1.0-hybrid,mrna11313.1-v1.0-hybrid,mrna25718.1-v1.0-hybrid	mrna12096.1-v1.0-hybrid,mrna15133.1-v1.0-hybrid	mrna09021.1-v1.0-hybrid,mrna11348.1-v1.0-hybrid,mrna19511.1-v1.0-hybrid,mrna19855.1-v1.0-hybrid,mrna20738.1-v1.0-hybrid,mrna21168.1-v1.0-hybrid,mrna25699.1-v1.0-hybrid	mrna080331,mrna187641,mrna209101,mrna274151,mrna299671	mrna09367.1-v1.0-hybrid, mrna01486.1-v1.0-hybrid, mrna01487.1-v1.0-hybrid, mrna01653.1-v1.0-hybrid	mrna26597.1-v1.0-hybrid , mrna07388.1-v1.0-hybrid,mrna14079.1-v1.0-hybrid		mrna18492.1-v1.0-hybrid,mrna26417.1-v1.0-hybrid,mrna26415.1-v1.0-hybrid,mrna31500.1-v1.0-hybrid	mrna18539.1-v1.0-hybrid,mrna18538.1-v1.0-hybrid,mrna09622.1-v1.0-hybrid	mrna16364.1-v1.0-hybrid,mrna22089.1-v1.0-hybrid,mrna24077.1-v1.0-hybrid	mrna30134.1-v1.0-hybrid,mrna13419.1-v1.0-hybrid,mrna26175.1-v1.0-hybrid	mrna01584.1-v1.0-hybrid ,mrna00768.1-v1.0-hybrid,mrna18540.1-v1.0-hybrid	mrna06640.1-v1.0-hybrid	mrna05700.1-v1.0-hybrid,mrna19224.1-v1.0-hybrid,mrna19439.1-v1.0-hybrid,mrna19440.1-v1.0-hybrid,mrna19441.1-v1.0-hybrid,mrna25840.1-v1.0-hybrid,mrna25841.1-v1.0-hybrid,mrna25841.1-v1.0-hybrid,mrna25841.1-v1.0-hybrid,mrna26275.1-v1.0-hybrid,mrna28400.1-v1.0-hybrid		mrna13063.1-v1.0-hybrid	mrna26085.1-v1.0-hybrid	mrna06563.1-v1.0-hybrid,mrna09278.1-v1.0-hybrid,mrna11045.1-v1.0-hybrid,mrna11045.1-v1.0-hybrid,mrna22698.1-v1.0-hybrid,mrna22698.1-v1.0-hybrid,mrna26440.1-v1.0-hybrid,mrna29492.1-v1.0-hybrid,
		Glycine max	Phytozome (JGI-DOE)	Glyma.01G007200.1,Glyma.01G007200.2,Glyma.01G007200.3,Glyma.01G007300.1,Glyma.01G226900.1,Glyma.05G226600.1,Glyma.07G124500.1,Glyma.08G033300.1,Glyma.11G015800.1,Glyma.11G095600.1,Glyma.14G218800.1,Glyma.17G257800.1,	Glyma.02G212600.1,Glyma.04G032600.1,Glyma.04G032600.2,Glyma.04G092400.1,Glyma.04G092400.2,Glyma.06G032500.1,Glyma.06G093100.1,Glyma.06G094300.1,Glyma.19G017200.1	Glyma.01G005400.1,Glyma.04G086900.1,Glyma.05G224900.1,Glyma.05G224900.2,Glyma.06G088600.1,Glyma.06G088600.2,Glyma.06G088600.3,Glyma.07G126400.1,Glyma.07G269500.1,Glyma.08G031700.1,Glyma.08G280700.1,Glyma.10G194300.1,Glyma.10G194300.2,Glyma.10G194300.3,Glyma.13G353400.1,Glyma.13G353400.2,Glyma.13G353400.4,Glyma.18G145500.1	Glyma.07G142700.1,Glyma.07G182300.1,Glyma.08G182300.1,Glyma.08G182300.2,Glyma.10G225400.1,Glyma.10G225400.2,Glyma.10G225400.3,Glyma.16G168000.1,Glyma.16G168000.2,Glyma.18G193600.1,Glyma.20G166400.1,Glyma.20G166400.2,Glyma.20G166400.	Glyma.07G103000.1,Glyma.07G103000.2,Glyma.07G103000.3	Glyma.03G185800.1,Glyma.10G059500.1,Glyma.13G146200.1,Glyma.13G336200.1,Glyma.15G038100.1,Glyma.19G186000.1,Glyma.19G186000.2		Glyma.03G092700.1,Glyma.04G193400.1,Glyma.04G193500.1,Glyma.05G073100.1,Glyma.06G172600.1,Glyma.06G172700.1,Glyma.11G247600.1,Glyma.16G081400.1,Glyma.18G009700.1,Glyma.18G009700.3,Glyma.19G078300.1	Glyma.08G165400.1,Glyma.08G165500.1,Glyma.13G045400.1,Glyma.13G045400.2,Glyma.13G045400.3,Glyma.13G045400.4,Glyma.13G045400.5,Glyma.13G045400.6,Glyma.13G045400.7,Glyma.13G045400.8,Glyma.15G261900.1,Glyma.15G261900.2,Glyma.15G261900.2	Glyma.04G104500.1,Glyma.04G104500.2,Glyma.05G080400.4,Glyma.05G180500.1,Glyma.05G180500.2,Glyma.05G180500.3,Glyma.06G105600.1,Glyma.06G105600.10,Glyma.06G105600.11,Glyma.06G105600.12,Glyma.06G105600.2,Glyma.06G105600.3,Glyma.06G105600.3,Glyma.06G105600.4,Glyma.06G105600.5,Glyma.06G105600.6,Glyma.06G105600.7,Glyma.06G105600.8,Glyma.06G105600.9,Glyma.08G138100.1,Glyma.08G144400.1,Glyma.13G087800.1,…	Glyma.02G304200.1,Glyma.03G190500.1,Glyma.04G144300.1,Glyma.06G208200.1,Glyma.06G208200.2,Glyma.09G153900.1,Glyma.14G009600.1,Glyma.14G009600.2,Glyma.14G009600.3,Glyma.16G204600.1,Glyma.16G204600.2,Glyma.19G190900.1	Glyma.05G000700.1,Glyma.05G000700.2,Glyma.07G224800.1,Glyma.07G224800.2,Glyma.16G152300.1,Glyma.19G000700.1,Glyma.19G000700.2,Glyma.20G024800.1,	Glyma.07G253700.1,Glyma.17G020600.1	Glyma.07G003400.1,Glyma.07G081800.1,Glyma.08G223300.1,Glyma.10G261400.1,Glyma.13G168700.1,Glyma.13G168700.2,Glyma.13G168700.3,Glyma.13G168700.4,Glyma.13G372200.1,Glyma.19G009000.1,Glyma.19G009100.1,Glyma.19G009100.2,		Glyma.01G159800.1,Glyma.02G041900.1,Glyma.11G084400.1,Glyma.19G232600.1,Gorai.001G198400.1	Glyma.04G162700.1,Glyma.04G162700.2,Glyma.04G162700.3,Glyma.04G162700.4,Glyma.06G203300.1,Glyma.06G203300.2,Glyma.06G203300.3,	Glyma.02G217100.1,Glyma.02G217100.2,Glyma.08G274400.1,Glyma.08G274400.2,Glyma.09G202000.1,Glyma.13G222300.2,Glyma.14G184500.1,Glyma.14G184500.3,Glyma.14G184500.4,Glyma.18G150000.1
		Gossypium raimondii	Phytozome (JGI-DOE)	Gorai.006G096800.1,Gorai.006G096800.2,Gorai.009G137700.1,Gorai.010G004700.1,Gorai.010G004700.2,Gorai.010G004700.3,Gorai.010G004700.4,Gorai.010G077400.1,Gorai.010G077400.2,Gorai.010G077400.3,Gorai.013G230400.1,Gorai.013G230400.2	Gorai.002G128400.1,Gorai.002G128400.2,Gorai.002G128400.3,Gorai.002G128400.4,Gorai.002G128400.5,Gorai.002G128400.6,Gorai.009G203000.1,Gorai.009G230800.1,Gorai.010G035600.1,Gorai.010G035600.2,Gorai.010G035600.3,Gorai.010G035600.4,Gorai.010G035600.4	Gorai.001G025000.1,Gorai.001G051000.1,Gorai.003G042800.1,Gorai.009G029100.1,Gorai.010G079100.1,Gorai.010G079100.2,Gorai.010G103900.1,Gorai.013G229200.1,	Gorai.002G055400.1,Gorai.002G055400.2,Gorai.002G055400.4,Gorai.002G055400.5,Gorai.005G080300.1,Gorai.005G080300.2,Gorai.007G377800.1,Gorai.008G017700.1,Gorai.012G110100.1,Gorai.012G110100.3,Gorai.012G159400.1,Gorai.012G159400.2	Gorai.005G132300.1	Gorai.002G192900.1,Gorai.002G192900.2,Gorai.002G192900.3,Gorai.003G131500.1,Gorai.004G005000.1,Gorai.009G099100.1,Gorai.009G099100.2,Gorai.011G261700.1,Gorai.012G153600.1		Gorai.001G268500.1,Gorai.001G268500.2,Gorai.002G108700.1,Gorai.005G172100.1,Gorai.006G038900.1,Gorai.007G041900.1,Gorai.007G074000.1,Gorai.007G336900.1,Gorai.007G336900.2,Gorai.012G089500.1,Gorai.013G145400.1,	Gorai.002G107200.1,Gorai.002G107200.2,Gorai.002G107200.3,Gorai.002G107200.4,Gorai.002G107200.5,Gorai.002G107200.6,Gorai.002G107300.1,Gorai.002G107300.2,Gorai.006G164700.1	Gorai.009G239400.1,Gorai.009G239400.2,Gorai.009G239400.3,Gorai.009G239400.4,Gorai.010G043600.1,Gorai.010G043600.2,Gorai.010G043600.3,Gorai.010G043600.4,Gorai.010G043600.5	Gorai.002G243100.2,Gorai.002G243100.3,Gorai.002G243100.4,Gorai.002G243100.5,Gorai.002G243100.6,Gorai.002G243100.7,Gorai.002G243100.8,Gorai.003G105100.1,Gorai.003G105100.2,Gorai.003G105100.3,Gorai.006G158500.1,Gorai.006G158500.2,Gorai.006G158500.1,Gorai.006G158500.2,Gorai.006G158500.3,Gorai.006G158500.5,Gorai.006G158500.6,Gorai.013G261200.1	Gorai.003G154200.1,Gorai.003G154200.2,Gorai.003G154200.4,Gorai.004G098000.1,Gorai.005G214000.1,Gorai.005G214000.2,Gorai.013G117600.1,Gorai.013G245400.1,	Gorai.011G181800.1	Gorai.008G023300.1,Gorai.008G023300.2,Gorai.010G023200.1,Gorai.010G023200.2,Gorai.012G149100.1,Gorai.013G046900.1,Gorai.013G046900.2		Gorai.001G198400.1,Gorai.001G198400.2,Gorai.001G198400.3	Gorai.001G077300.1,Gorai.001G077300.10,Gorai.001G077300.11,Gorai.001G077300.2,Gorai.001G077300.3,Gorai.001G077300.4,Gorai.001G077300.5,Gorai.001G077300.6,Gorai.001G077300.7,Gorai.001G077300.8,Gorai.001G077300.9	Gorai.005G097200.1,Gorai.005G097200.2,Gorai.005G097200.3,Gorai.005G097200.4,Gorai.005G097200.5,Gorai.005G097200.6,Gorai.007G230800.1,Gorai.009G046400.1,Gorai.009G046400.2,Gorai.010G102600.2
		Kalanchoe fedtschenkoi	Phytozome (JGI-DOE)	Kaladp0022s0170.1,Kaladp0037s0285.1,Kaladp0037s0285.2,Kaladp0064s0085.1,Kaladp0068s0375.1	Kaladp0089s0069.1,Kaladp0095s0394.1,Kaladp0099s0026.1	Kaladp0037s0416.1,Kaladp0046s0050.1,Kaladp0046s0050.2,Kaladp0058s0389.2,Kaladp0095s0526.1,Kaladp0095s0526.2	Kaladp0001s0265.1,Kaladp0011s0523.1,Kaladp0048s0277.1,Kaladp0048s0277.2,Kaladp0059s0223.1	Kaladp0095s0086.1	Kaladp0039s0628.1,Kaladp0053s0390.1,Kaladp0055s0120.1,Kaladp0055s0212.1		Kaladp0024s0685.1,Kaladp0042s0222.1,Kaladp0192s0033.1,Kaladp0867s0033.1	Kaladp0038s0071.1,Kaladp0067s0207.1,Kaladp0192s0049.1,Kaladp0192s0049.2,Kaladp0192s0049.3	Kaladp0039s0368.1,Kaladp0039s0374.1,Kaladp0297s0002.1	Kaladp0018s0060.1,Kaladp0059s0105.1,Kaladp0059s0106.1,Kaladp0059s0179.1,Kaladp0059s0180.1,	Kaladp0039s0147.1,Kaladp0045s0135.1,Kaladp0045s0135.2,Kaladp0074s0063.1	Kaladp0076s0229.1	Kaladp0015s0214.1,Kaladp0016s0304.1,Kaladp0042s0093.1,Kaladp0062s0134.1,Kaladp0081s0006.1		Kaladp0067s0186.1,Kaladp0084s0046.1	Kaladp0018s0028.1	Kaladp0088s0019.1,Kaladp0089s0049.1,Kaladp0089s0049.2,Kaladp0372s0001.1,Kaladp0607s0005.1,Kaladp0607s0005.2,Kaladp0607s0005.3,Kaladp0607s0005.4,Kaladp0662s0002.1,Kaladp0662s0002.2,
		Linum usitatissimum	Phytozome (JGI-DOE)	Lus10002041,Lus10006843,Lus10012946,Lus10024336,Lus10025815,Lus10025815,Lus10037588,Lus10038287	Lus10000767,Lus10007154,Lus10010808,Lus10010808,Lus10015959	Lus10006032,Lus10008812,Lus10011143,Lus10035001,Lus10043044	Lus10007061,Lus10017195,Lus10018885,Lus10021115,Lus10027748,Lus10028580,Lus10035545	Lus10008754	Lus10004963,Lus10005461,Lus10007575,Lus10012171,Lus10016538,Lus10040807,		Lus10000872,Lus10006435,Lus10009602,Lus10011375,Lus10014603,Lus10015826,Lus10022332,Lus10032071,Lus10036976	Lus10031167,Lus10031168,Lus10031743,Lus10031744,	Lus10014360,Lus10020910,Lus10026068,Lus10033465	Lus10002844,Lus10003374,Lus10008647,Lus10008647,Lus10015028,Lus10027255,Lus10035579,Lus10038904,Lus10038963	Lus10003439,Lus10010159,Lus10010329,Lus10013396,Lus10017364,Lus10026875,Lus10041003,	Lus10012770,Lus10034005,	Lus10014096,Lus10019818,Lus10027868,Lus10032150,Lus10035758,Lus10037334		Lus10005333,Lus10039587,	Lus10017851,Lus10021156,Lus10034686,Lus10040521	Lus10028218,Lus10029559,Lus10039629,Lus10042923
		Malus domestica	Phytozome (JGI-DOE)	MDP0000181206,MDP0000309677,MDP0000823956	MDP0000135060,MDP0000166902,MDP0000273111,MDP0000274786,MDP0000301628,MDP0000750318,MDP0000793357,MDP0000793361,MDP0000831173,MDP0000831174,MDP0000931200	MDP0000132668,MDP0000140993,MDP0000182615,MDP0000264118,MDP0000265899	MDP0000178821,MDP0000251810,MDP0000273014,MDP0000293033,MDP0000591370	MDP0000212123	MDP0000132177,MDP0000152242,MDP0000162731,MDP0000193489,MDP0000293432,MDP0000694943,MDP0000924958,		MDP0000198482,MDP0000645828,MDP0000757565,MDP0000776958	MDP0000174843,MDP0000189786,MDP0000212948,MDP0000325406,MDP0000325409,MDP0000325411,MDP0000456708,MDP0000784808	MDP0000125700,MDP0000191423,MDP0000228892,MDP0000302731,MDP0000349220	MDP0000039653,MDP0000155746,MDP0000179036,MDP0000238942,MDP0000939989,	MDP0000183725,MDP0000189569,MDP0000300853,MDP0000461431,MDP0000472409,MDP0000656568,MDP0000784807,MDP0000871598	MDP0000130293,MDP0000130296,MDP0000229684,MDP0000244014,MDP0000789992	MDP0000166138,MDP0000277658,MDP0000291807,MDP0000309160,MDP0000321479,MDP0000911918,MDP0000949486,		MDP0000391578,MDP0000555175,MDP0000670637,MDP0000785438	MDP0000178667,MDP0000190498,MDP0000260903,MDP0000340753,MDP0000566711,MDP0000826894	,MDP0000174076,MDP0000279463,MDP0000332596,MDP0000332597,Medtr5g030950.1
		Manihot esculenta	Phytozome (JGI-DOE)	Manes.04G134700.1,Manes.14G005400.1,Manes.16G109200.1,Manes.18G014000.1	Manes.02G146400.1,Manes.05G160800.1,Manes.05G160800.2,Manes.18G027800.1,Manes.18G027800.1,Manes.18G027800.2,Manes.18G027800.3,Manes.18G060600.1,Manes.18G060600.2	Manes.03G029300.1,Manes.11G031700.1,Manes.14G038800.1,Manes.16G076300.1,Manes.16G106600.1	Manes.02G178700.1,Manes.08G083500.1,Manes.09G100000.1,Manes.18G091300.1	Manes.06G005200.1,Manes.06G005200.2	Manes.01G173500.1,Manes.01G173500.2,Manes.02G132800.1,Manes.04G078300.1,Manes.07G116700.1,Manes.11G089900.1		Manes.06G116400.1,Manes.06G176700.1,Manes.12G015500.1,Manes.13G015200.1,Manes.14G054600.1,Manes.15G156700.1,Manes.17G107100.1	Manes.06G176400.1,Manes.06G176500.1,Manes.14G008900.1,Manes.14G009000.1,	Manes.02G154900.1,Manes.13G091200.1,Manes.18G069600.1	Manes.01G023200.1,Manes.01G165700.1,Manes.08G020200.1,Manes.09G060000.1,Manes.14G033200.1,Manes.14G033200.2,	Manes.04G160400.1,Manes.09G143000.1,Manes.16G035000.1,Manes.16G035000.2,Manes.17G052300.1	Manes.03G188300.1,Manes.03G188300.2	Manes.05G177600.1,Manes.07G069600.1,Manes.10G074000.1,Manes.17G122100.1,Manes.S068400.1		Manes.01G153800.1,Manes.02G112800.1	Manes.06G084800.1,Manes.06G084800.2,Manes.14G085700.1	Manes.12G121800.1,Manes.13G103800.1,Manes.16G078300.1,Manes.18G055500.1,
		Medicago truncatula	Phytozome (JGI-DOE)	Medtr1g025140.1,Medtr1g025140.2,Medtr5g009000.1,Medtr6g088795.1,Medtr8g014530.1,Medtr8g102460.1	Medtr5g065880.1,Medtr6g009330.1,Medtr6g009330.2	Medtr1g090300.1,Medtr3g110395.1,Medtr6g090130.1,Medtr8g102190.1	Medtr0776s0010.1,Medtr2g008030.1,Medtr4g093620.1,Medtr6g035305.1,Medtr7g066120.1,	Medtr0937s0020.1,Medtr6g069660.1	Medtr2g096940.1,Medtr7g103020.1,		Medtr2g065470.1,Medtr2g065470.2,Medtr2g065470.3,Medtr3g085850.1,Medtr4g103920.1,Medtr6g022630.1	Medtr1242s0010.1,Medtr1680s0010.1,Medtr2g066110.1,Medtr2g066120.1,Medtr2g066130.1,Medtr6g018680.1,	Medtr3g074040.1,Medtr8g079780.1,Medtr8g091330.1,Medtr8g091330.2,Medtr8g091330.3,Medtr8g091330.4	Medtr2g056190.1,Medtr5g096970.1,Medtr6g060570.1,Medtr7g103620.1,Medtr7g103620.2	Medtr4g083330.1,Medtr4g083340.1,Medtr6g004020.1,Medtr6g004020.2,Medtr7g100760.1	Medtr4g118350.1,	Medtr1g107480.1,Medtr4g005880.1		Medtr8g074010.1	Medtr3g025840.1	Medtr5g030950.1,Medtr5g067060.1
		Mimulus guttatus	Phytozome (JGI-DOE)	Migut.D00635.1,Migut.D00988.1,Migut.I00956.1,Migut.J01098.1	Migut.C00716.1,Migut.C00716.2,Migut.N02863.1	Migut.A00175.1,Migut.A00175.2,Migut.E01545.1,Migut.E01545.2,Migut.F00525.1,Migut.K00561.1,	Migut.C01001.1,Migut.J00244.1,Migut.J00245.1	Migut.I00270.1,Migut.I00270.2	Migut.B00166.1,Migut.F00786.1,Migut.N00912.1,		Migut.E00237.1,Migut.H01664.1,Migut.I00488.1,Migut.K00690.1,Migut.K01438.1,	Migut.H01668.1,Migut.H01669.1	Migut.H02379.1,Migut.O00462.1	Migut.I00359.1,Migut.J00994.1	Migut.L00228.1,Migut.N00533.1	Migut.G00282.1	Migut.B00383.1,Migut.D00899.1,Migut.I01151.1		Migut.H02194.1	Migut.D01657.1,Migut.D01657.2,Migut.D01657.3,Migut.D01657.4	Migut.H00289.1,Migut.N02834.1,Migut.N02834.2,Migut.N02834.3,Migut.O00441.1
		Musa acuminata	Phytozome (JGI-DOE)	GSMUA_Achr1T11390_001,GSMUA_Achr3T31700_001	GSMUA_Achr7T08110_001,GSMUA_Achr10T28640_001,GSMUA_Achr10T25060_001	GSMUA_Achr2T16600_001, GSMUA_Achr1T04940_001	GSMUA_Achr2T16600_001, GSMUA_Achr1T04940_001,GSMUA_Achr4T08240_001	GSMUA_Achr8T23070_001	GSMUA_Achr9T24140_001 ,GSMUA_Achr11T24370_001		GSMUA_Achr8T33500_001	GSMUA_Achr11T18370_001,GSMUA_Achr6T00200_001	GSMUA_Achr3T04430_001,GSMUA_Achr5T04330_001,GSMUA_Achr9T12990_001	GSMUA_Achr5T18810_001,GSMUA_Achr11T22570_001	GSMUA_Achr5T27680_001.GSMUA_Achr9T23750_001	GSMUA_Achr3T24910_001,GSMUA_Achr2T01870_001	GSMUA_Achr3T27990_001,GSMUA_Achr4T04100_001		GSMUA_Achr4T07540_001, GSMUA_Achr4T14780_001	GSMUA_Achr2T06210_001,GSMUA_Achr8T28160_001	GSMUA_Achr7T27360_001,GSMUA_Achr6T23140_001,GSMUA_Achr6T17750_001
		Oryza sativa	Phytozome (JGI-DOE)	LOC_Os01g53930,LOC_Os05g44760	LOC_Os03g56460,LOC_Os03g56460	LOC_Os01g53680, LOC_Os01g09570	LOC_Os01g53680,LOC_Os01g09570	LOC_Os06g14740	LOC_Os01g05490, LOC_Os01g62420		LOC_Os02g07490,LOC_Os06g45590,LOC_Os08g03290	LOC_Os06g45710, LOC_Os05g41640.	LOC_Os02g51590,LOC_Os06g11960	LOC_Os10g08550,LOC_Os03g14450	LOC_Os04g58110,LOC_Os01g16960,LOC_Os03g20880	LOC_Os05g33570,LOC_Os03g31750	LOC_Os06g44460		LOC_Os03g06200	LOC_Os11g41160, LOC_Os12g31820	LOC_Os03g52840,LOC_Os12g22030, LOC_Os12g22030
		Phaseolus vulgaris	Phytozome (JGI-DOE)	Phvul.001G007000.1,Phvul.002G034000.1,Phvul.002G034000.2,Phvul.002G308400.1,Phvul.004G175500.1,Phvul.010G144900.1	Phvul.004G023500.1,Phvul.008G180200.1,Phvul.009G057500.1,Phvul.009G143550.1	Phvul.002G148700.1,Phvul.002G306800.1,Phvul.003G289600.1,Phvul.004G173900.1,Phvul.007G136000.1,Phvul.009G112450.1	Phvul.002G213400.1,Phvul.004G095800.1,Phvul.004G128900.1,Phvul.007G079500.1,Phvul.008G112000.1	Phvul.004G150100.1,Phvul.004G150100.2,	Phvul.001G181000.1,Phvul.L005643.1		Phvul.001G259000.1,Phvul.004G057600.1,Phvul.004G057700.1,Phvul.005G059200.1,Phvul.009G168400.2,Phvul.009G168500.1,	Phvul.004G065300.1,Phvul.004G065300.4,Phvul.004G065300.7,Phvul.005G050700.1,Phvul.005G050800.1,Phvul.005G050800.2	Phvul.002G261600.1,Phvul.002G261600.2,Phvul.008G171600.1,Phvul.008G171600.2,Phvul.008G171600.3,Phvul.008G171600.4,Phvul.008G171600.5,Phvul.008G171600.6,Phvul.009G029000.1,Phvul.009G029000.2	Phvul.001G186100.1,Phvul.001G186100.2,Phvul.004G127500.1,Phvul.008G283801.1,Phvul.008G283801.3,Phvul.009G191100.1	Phvul.002G101300.1,Phvul.004G000800.1,Phvul.004G078400.2	Phvul.003G098200.1,Phvul.003G098200.2	Phvul.004G014600.1,Phvul.004G014600.3,Phvul.004G014600.4,Phvul.004G014800.1,Phvul.004G014800.2,Phvul.007G040600.1,Phvul.008G256300.1		Phvul.002G115000.1,Phvul.003G269100.1	Phvul.010G007300.1	,Phvul.003G286600.1,Phvul.003G286600.2,Phvul.008G184200.1,
		Physcomitrella patens	Phytozome (JGI-DOE)	Pp3c1_5000V3.1,Pp3c1_5000V3.2,Pp3c1_5000V3.3,Pp3c1_5000V3.4,Pp3c1_5000V3.5,Pp3c1_5000V3.6,Pp3c14_6150V3.1,Pp3c14_6150V3.2,Pp3c14_6150V3.3,Pp3c14_6150V3.4,Pp3c18_12510V3.1,Pp3c18_12510V3.2,Pp3c18_12510V3.5,Pp3c2_11350V3.2,Pp3c2_11350V3.6,Pp3c21_19280V3.1,Pp3c21_19280V3.2,Pp3c22_9450V3.1,Pp3c22_9450V3.2,Pp3c22_9450V3.3,Pp3c22_9450V3	Pp3c16_3900V3.1,Pp3c16_3900V3.2,Pp3c16_6380V3.1,Pp3c16_6380V3.2,Pp3c16_6380V3.3,Pp3c16_6380V3.4,Pp3c16_6380V3.5,Pp3c25_1860V3.1,Pp3c25_1860V3.2,Pp3c25_1860V3.3,Pp3c27_3970V3.1,Pp3c27_3970V3.2,Pp3c27_3970V3.3,Pp3c5_3820V3.1,Pp3c5_3820V3.3,Pp3c5_3820V3.4,Pp3c5_3820V3.5,Pp3c6_18070V3.1,Pp3c6_18070V3.2,	Pp3c16_18830V3.1,Pp3c16_18830V3.2,Pp3c16_18830V3.3,Pp3c16_18830V3.4,Pp3c16_18830V3.5,Pp3c16_18830V3.6,Pp3c16_18830V3.7,Pp3c16_18830V3.8,Pp3c16_18830V3.9,Pp3c6_7990V3.1,Pp3c6_7990V3.2,Pp3c9_24570V3.1,Pp3c9_24570V3.4	Pp3c11_24210V3.3,Pp3c11_24210V3.4,Pp3c13_1900V3.1,Pp3c13_1900V3.2,Pp3c13_1900V3.3,Pp3c13_1900V3.4,Pp3c18_4950V3.1,Pp3c18_4950V3.2,Pp3c19_12890V3.1,Pp3c19_12890V3.2,Pp3c22_22950V3.1,Pp3c22_22950V3.2,Pp3c3_1090V3.1,Pp3c3_1090V3.2	Pp3c23_11630V3.1,Pp3c23_11630V3.2,Pp3c23_11630V3.3,Pp3c23_11630V3.4,Pp3c23_11630V3.5,Pp3s32_560V3.1,Pp3s34_503V3.1	Pp3c1_9830V3.1,Pp3c1_9830V3.2,Pp3c11_9120V3.1,Pp3c11_9120V3.2,Pp3c16_11330V3.1,Pp3c16_11330V3.2,Pp3c16_11330V3.3,Pp3c18_14780V3.1,Pp3c18_14780V3.2,Pp3c18_14780V3.3,Pp3c18_14780V3.4,Pp3c2_38020V3.1,Pp3c2_38020V3.2,Pp3c2_38020V3.3		Pp3c18_15450V3.1,Pp3c18_15450V3.2,Pp3c18_15450V3.3,Pp3c18_15450V3.4,Pp3c18_15450V3.5,Pp3c21_9380V3.1,Pp3c21_9380V3.2,Pp3c21_9380V3.3,Pp3c21_9380V3.4,Pp3c6_170V3.1,Pp3c6_170V3.2,Pp3c6_170V3.3,Pp3c6_170V3.4,Pp3c6_80V3.1,Pp3c6_80V3.2	Pp3c12_7590V3.1,Pp3c12_7590V3.2,Pp3c13_20480V3.1,Pp3c13_20480V3.2,Pp3c13_20480V3.3,Pp3c13_20480V3.4,Pp3c13_20590V3.1,Pp3c13_20590V3.2,Pp3c13_20590V3.3,Pp3c4_20230V3.1,Pp3c4_20230V3.2,Pp3c4_20230V3.3,Pp3c4_20230V3.4,Pp3c4_20230V3.5	Pp3c15_210V3.1,Pp3c15_210V3.2,Pp3c15_210V3.3,Pp3c15_210V3.4,Pp3c15_210V3.5,Pp3c15_210V3.6,Pp3c15_8070V3.1,Pp3c15_8070V3.2,Pp3c16_19380V3.1,Pp3c16_19380V3.2,Pp3c20_7870V3.1,Pp3c20_7870V3.2,Pp3c20_7870V3.3,Pp3c5_24760V3.1.Pp3c5_24760V3.4,Pp3c8_13210V3.1,Pp3c8_13210V3.2,Pp3c8_13210V3.3,Pp3c8_13210V3.4,Sobic.004G234100.1	Pp3c13_23550V3.1,Pp3c13_23550V3.2,Pp3c15_4000V3.1,Pp3c15_4000V3.2,Pp3c2_34930V3.1,Pp3c2_34930V3.2,Pp3c3_3140V3.1,Pp3c3_3140V3.2,Pp3c3_3160V3.1,Pp3c3_3160V3.2,Pp3c3_3160V3.3,Pp3c3_3160V3.4	Pp3c15_2490V3.1,Pp3c15_2490V3.2,Pp3c17_8050V3.1,Pp3c17_8050V3.10,Pp3c17_8050V3.11,Pp3c17_8050V3.2,Pp3c17_8050V3.3,Pp3c17_8050V3.4,Pp3c17_8050V3.5,Pp3c17_8050V3.9,Pp3c3_32190V3.1,Pp3c3_32190V3.2,Pp3c9_1000V3.1,Pp3c9_1000V3.2	Pp3c5_22540V3.1,Pp3c5_22540V3.2,Pp3c6_6540V3.1,Pp3c6_6540V3.2,Pp3c6_6540V3.3,Pp3c6_6540V3.4,	Pp3c1_7910V3.1,Pp3c1_7910V3.2,Pp3c1_7910V3.3,Pp3c1_7910V3.4,Pp3c11_15420V3.1,Pp3c11_15420V3.2,Pp3c11_15420V3.3,Pp3c16_11630V3.1,Pp3c16_11630V3.2,Pp3c7_10960V3.1,Pp3c7_10960V3.2,Pp3c7_19020V3.1,Pp3c7_19020V3.2,		Pp3c9_15390V3.1,Pp3c9_15390V3.2	Pp3c8_16890V3.1,Pp3c8_16890V3.2,Pp3c8_16890V3.3	Pp3c1_27990V3.1,Pp3c1_27990V3.2,Pp3c13_1080V3.1,Pp3c13_1080V3.2,Pp3c13_1100V3.1,Pp3c13_1100V3.2,Pp3c14_9630V3.1,Pp3c14_9630V3.2
		Populus trichocarpa	Phytozome (JGI-DOE)	Potri.001G190400.1,Potri.001G254800.1,Potri.005G238600.1,Potri.005G238600.2,Potri.005G238600.4,Potri.009G050000.1,Potri.018G088300.1	Potri.002G104000.1,Potri.008G118900.1,Potri.008G118900.2,Potri.008G118900.3,Potri.008G118900.4,Potri.008G118900.5,Potri.014G181800.1	Potri.003G151100.1,Potri.006G152600.1,Potri.016G002700.1,Potri.016G002700.2,Potri.018G069200.1,Potri.018G069200.2,Potri.018G069200.3,Potri.018G069200.4,Potri.018G069200.5	Potri.002G069000.1,Potri.005G191400.1,Potri.005G191400.2,Potri.005G191400.3,Potri.005G191400.4,Potri.005G191400.5,Potri.005G191400.6,Potri.016G106900.1,Potri.016G108900.1,Potri.016G109000.1,Potri.016G109000.2,Potri.017G042900.1,	Potri.015G037000.1,Potri.015G037000.2,Potri.015G037000.3,Potri.015G037000.4	Potri.001G240300.1,Potri.001G240300.2,Potri.001G240300.3,Potri.004G168000.1,Potri.004G168000.2,Potri.008G056300.1,Potri.008G056300.2,Potri.008G056300.3,Potri.008G056300.4,Potri.008G056300.5,Potri.009G031200.1,Potri.009G031200.2		Potri.001G335800.1,Potri.008G083900.1,Potri.008G179300.1,Potri.010G055400.1,Potri.010G172400.1,Potri.012G094100.1,Potri.015G091400.1,Potri.015G091400.2,Potri.015G091400.5,	Potri.008G084400.1,Potri.008G084400.2,Potri.008G084400.2,Potri.008G084400.3,Potri.008G084400.4,Potri.008G084500.1,Potri.008G084500.2,Potri.008G084500.3,Potri.008G084500.4,Potri.010G171500.1,Potri.010G171600.1,Potri.010G171600.2,Potri.016G091800.3,Potri.016G091800.7,Potri.016G091800.8,Potri.016G091800.9	Potri.002G093300.1,Potri.002G093300.2,Potri.002G093300.3,Potri.005G078100.1,Potri.005G168000.1,Potri.005G168000.2	Potri.006G116800.1,Potri.006G116800.2,Potri.012G057500.1,Potri.015G131100.1,Potri.015G131100.2,Potri.015G131100.3,Potri.015G131100.4,	Potri.001G001600.1,Potri.003G223100.1,Potri.008G002500.1,Potri.008G002500.2,Potri.008G002500.3,Potri.010G254900.1,Potri.010G254900.2,Potri.010G254900.3,Potri.010G254900.4,Potri.010G254900.5,Potri.010G254900.6,Potri.010G254900.7,	Potri.010G027800.1,Potri.010G027800.10,Potri.010G027800.11,Potri.010G027800.2,Potri.010G027800.3,Potri.010G027800.4,Potri.010G027800.5,Potri.010G027800.6,Potri.010G027800.7,Potri.010G027800.8	Potri.001G300900.1,Potri.001G300900.2,Potri.002G122700.1,Potri.008G009500.1,Potri.009G096600.1,Potri.010G249600.1,Potri.010G249600.2,Potri.010G249600.3,Potri.014G022800.1,Potri.014G161300.1,Potri.014G161300.5,Potri.014G161300.6		Potri.005G099900.1	Potri.012G066200.1	Potri.002G109200.1,Potri.002G109200.2,Potri.002G109200.3,Potri.002G109200.4,Potri.002G109200.5,Potri.006G232300.1,Potri.006G232300.2,Potri.006G232300.3,Potri.008G002900.1,Potri.008G002900.10,Potri.008G002900.12,Potri.008G002900.2,Potri.008G002900.8,Potri.008G002900.9,Potri.010G254700.1,Potri.010G254700.11,Potri.010G254700.12,Potri.010G254700.13,Potri.010G254700.2,Potri.010G254700.3,Potri.010G2547…
		Ricinus communis	Phytozome (JGI-DOE)	29912.m005437,30146.m003501,30170.m014176	29908.m006236,30170.m014025	27749.m000346,29794.m003374,29912.m005351,30146.m003489,30147.m014328	27798.m000608,29576.m000229,	29651.m000281	27383.m000156,29711.m000323		30147.m013783,30169.m006270	30169.m006296,30169.m006297	29676.m001623,29908.m005996	29092.m000447,30147.m014180,30174.m009039	28842.m000927,29950.m001161,30131.m07299	,29726.m003947	29801.m003106,30158.m000507,30170.m013699,30174.m008926,33481.m000028,35212.m000029,		29830.m001432	30138.m003975	28333.m000569,29596.m000695,30185.m000949,
		Solanum lycopersicum	Phytozome (JGI-DOE)	Solyc12g008510.1,Solyc04g081400.2	Solyc12g014380,Solyc04g076090	Solyc12g095880.1, Solyc11g010450.1	Solyc12g095880.1.1	Solyc00g017920.1,Solyc03g118640.2.1	Solyc06g005490.2.1,Solyc01g111120.2		Solyc10g005510.2	Solyc07g066610.2,Solyc07g066600.2	Solyc04g072800,Solyc04g054820	Solyc09g009020.2,Solyc10g085550	Solyc01g049650.2, Solyc04g008740.2.	Solyc01g080460.2, LOC_Os05g33570.1	Solyc03g112070.2,Solyc10g049890.1		Solyc02g082830.1,Solyc04g050420.1	Solyc06g076510.2	Solyc04g076790.2.1,Solyc02g091560.2.1, Solyc05g053810.2
		Solanum tuberosum	Phytozome (JGI-DOE)	PGSC0003DMT400000795,PGSC0003DMT400025528	PGSC0003DMT400033620,PGSC0003DMT400033619,PGSC0003DMT400060752	PGSC0003DMT400065447, PGSC0003DMT400041788	PGSC0003DMT400065447	PGSC0003DMT400006894,PGSC0003DMT400072632,PGSC0003DMT400057332	PGSC0003DMT400071330,PGSC0003DMT40000404		PGSC0003DMT400010575,PGSC0003DMT400029242	PGSC0003DMT400056870,PGSC0003DMT400056871	PGSC0003DMT400024492, PGSC0003DMT400024493	PGSC0003DMT400007048,PGSC0003DMT400028690	PGSC0003DMT400028308,PGSC0003DMT400065095,PGSC0003DMT400065094	PGSC0003DMT400081758,PGSC0003DMT400081755	PGSC0003DMT400046698,PGSC0003DMT400059818		PGSC0003DMT400003869	PGSC0003DMT400078004,PGSC0003DMT400078003	PGSC0003DMT400078666,PGSC0003DMT400016363,PGSC0003DMT400016362
		Sorghum bicolor	Phytozome (JGI-DOE)	Sobic.003G291800.1,Sobic.009G069800.1,Sobic.009G203500.1	Sobic.001G071800.2,Sobic.001G071800.3,Sobic.001G071800.4,Sobic.002G230600.1,	Sobic.001G052500.1,Sobic.003G034700.1,Sobic.003G290000.1,Sobic.003G290000.2,Sobic.009G071800.1,Sobic.010G041400.1	Sobic.001G425400.1,Sobic.001G425400.2,Sobic.003G367500.1,Sobic.009G152700.1,Sobic.010G219700.1,Sobic.010G219700.2,	Sobic.010G106900.1	Sobic.002G277100.1,Sobic.003G072300.2,Sobic.003G352300.1,Sobic.003G352300.2,Sobic.003G352300.3		Sobic.004G056400.1,Sobic.004G205100.1,Sobic.007G025400.1,Sobic.007G025400.3,Sobic.009G016700.1,Sobic.010G262500.1,	Sobic.004G055200.1,Sobic.004G055200.2,Sobic.009G183700.1,Sobic.010G221800.1,Sobic.010G221800.2,Sobic.010G221800.3	Sobic.010G090100.1	Sobic.002G186900.1,Sobic.010G026925.1,Sobic.010G026925.2,Sobic.010G027000.1,Sobic.010G027000.2	Sobic.001G386900.1,Sobic.001G386900.2,Sobic.003G130800.1,Sobic.006G267200.1	Sobic.001G326900.1,Sobic.001G326900.2,Sobic.001G326900.4,Sobic.009G132900.1,Sobic.009G132900.2,Sobic.009G132900.3	Sobic.006G243400.1,Sobic.007G145000.1,Sobic.010G214100.1,		Sobic.001G498500.1	Sobic.005G194900.1	Sobic.001G097100.3,Sobic.001G097100.4
		Vitis vinifera	Phytozome (JGI-DOE)	GSVIVT01009899001,GSVIVT01015297001,GSVIVT01016971001	GSVIVT01009147001,GSVIVT01009697001,GSVIVT01037334001	GSVIVT01011393001,GSVIVT01013938001,GSVIVT01015271001,GSVIVT01035322001	GSVIVT01034034001,GSVIVT01034037001,GSVIVT01034516001	GSVIVT01008461001	GSVIVT01016559001,GSVIVT01024086001,GSVIVT01024952001		GSVIVT01001842001,GSVIVT01007521001,GSVIVT01010328001,GSVIVT01036751001	GSVIVT01036773001,GSVIVT01036775001	GSVIVT01008997001	GSVIVT01008197001,GSVIVT01018517001,GSVIVT01024818001,GSVIVT01033770001	GSVIVT01025504001,GSVIVT01033379001,GSVIVT01034344001	GSVIVT01017850001	GSVIVT01003165001,GSVIVT01009428001,GSVIVT01016122001,GSVIVT01032479001		GSVIVT01006497001	GSVIVT01007867001	GSVIVT01003852001,GSVIVT01003859001,GSVIVT01009226001,GSVIVT01035348001
		Zea mays	Phytozome (JGI-DOE)	GRMZM5G856653_T01,GRMZM2G432801_T01	GRMZM2G065083_T01,GRMZM6G477257_T01,GRMZM2G076075_T02	GRMZM2G401970_T01, GRMZM5G879882_T03	GRMZM2G132069_T01	GRMZM2G431708_T02,GRMZM2G431708_T01	GRMZM2G030784_T01,GRMZM2G030784_T02		GRMZM2G104632_T01,GRMZM2G051004_T01,GRMZM2G176307_T01	GRMZM2G083016_T01.GRMZM2G089136_T01	GRMZM2G021605_T01,GRMZM2G062320_T01	GRMZM2G064302_T01,GRMZM2G064302_T02,GRMZM2G048371_T03	GRMZM2G150098_T01,GRMZM2G008714_T01	GRMZM2G097457_T01, GRMZM2G097457_T02	GRMZM2G073814_T02,GRMZM2G081886_T01		GRMZM2G300801_T01	GRMZM2G165383_T01, GRMZM2G165383_T02	GRMZM2G135283_T03,GRMZM2G135283_T04,GRMZM2G078143_T01,GRMZM2G039238_T01
		Zostera marina	Phytozome (JGI-DOE)	Zosma323g00130,Zosma23g01440	Zosma123g00140.1,Zosma17g00270.	Zosma32g00280, Zosma17g00450.1	Zosma32g00280	Zosma4652g00010	Zosma240g00260, Zosma2g00110		Zosma9g01460,Zosma15g00990	Zosma381g00080,Zosma72g00750	Zosma89g01300,Zosma68g00520	Zosma121g00530,Zosma106g00190	Zosma74g00210,Zosma4g01340.	Zosma8g00370.1, Zosma139g00300.1	Zosma50g00900,Zosma93g00470		Zosma545g00050	Zosma94g00420	Zosma203g00100.1, Zosma5g02200, Zosma37g01420
	Rhizarian	Bigelowiella natans	Genbank			AAP79192.1,AAT49290.1	AAP79192.1,AAT49290.1	AAO89071.1			CAC80395.1,CAC80396.1,AAP79199.1	AAP79195.1	.	AAL05458.1	.						FOBH188495.g1,FOBH118135.g1
		Paulinella chromatophora	Genbank	YP_002049493.1	YP_002048816.1	YP_002048927.1	,	YP_002049476.1	AGA92555.1,YP_002049433.1	AGA92555.1,AGA92555.1	AGA92554.1,YP_002049068.1,AGA92555.1	YP_002049002.1	YP_002048878.1	YP_002049013.1	YP_002048836.1						YP_002049161.1
		Plasmodiophora brassicae	Genbank	CEO95172.1	CEO95192.1	CEO95924.1	CEP03171.1	CEO94760.1	CEP02853.1		CEP01819.1	CEP03801.1	CEO97574.1	CEP03905.1	CEO94910.1,CEO97794.1		CEP03138.1		CEO98796.1	CEP02825.1	CEO98846.1,CEO98405.1
		Reticulomyxa filosa	Genbank	ETO18650.1	ETO06866.1	ETO09298.1	ETO05232.1	ETO14414.1,ETO21887.1	ETO35508.1		ETO19612.1,ETO18286.1	ETN98161.1	ETO32160.1,ETO22447.1,ETO36952.1	ETO25691.1	ETO18758.1,ETO32782.1,ETO19383.1		ETO34490.1		ETO19219.1	ETO23477.1	ETO24232.1,ETO19006.1
	Animal	Caenorhabditis elegans	Genbank	NP_001021106.1,NP_001021107.1	NP_001021837.1,NP_001021838.1		NP_491004.1	NP_001021240.1,NP_741281.1,NP_741155.2	NP_496563.1,AAA79846.1,1MO0_A		NP_508534.3,NP_508535.1,CAA33326.1NP_496237.1	NP_491245.1	NP_491896	NP_001022349.1,NP_495900.1,NP_871916.1	NP_001255516.1,NP_001255515.1		NP_496868.1,NP_001257030.1,NP_001257031.1		NP_492483.1	NP_001293895.1,NP_502581.2,NP_502580.2	NP_741197.1,NP_741198.1
		Castor canadensis	Genbank	XP_020037422.1,XP_020037415.1	XP_020035970.1,		XP_020014816.1,XP_020014826.1	XP_020018533.1,XP_020014532.1,XP_020034827.1	XP_020013902.1		XP_020013855.1,XP_020024107.1,	XP_020026251.1,XP_020026250.1,XP_020026247.1	XP_020018621.1,XP_020022945.1	XP_020016855.1,XP_020013807.1,XP_020013085.1	XP_020021689.1,XP_020037520.1		XP_020043586.1,XP_020032894.1,XP_020032896.1,XP_020032893.1		XP_020032389.1		XP_020845758.1,XP_020022069.1
		Drosophila melanogaster	Genbank	AAG23068.1,AAG23108.1	NP_523663.1,AAA28789.1,AAA63672.1		NP_724223.4,NP_610001.1,NP_001286090.1	NP_524515.2,NP_733141.1,BAA01238.1	CAA40804.1,NP_788765.1,AAC39042.1,AAC39047.1		AAA28561.1,NP_542445.1,ABH06723.1,AAA28560.1	NP_476676.1,ABH06602.1,CAA78404.1	NP_652041.2,AAM52647.1,ABH06869.1,NP_524546.2,ABH06873.1	NP_722721.1,AAM48478.1,ABH06829.1,NP_477421.1	AAO24935.1,NP_732723.1,NP_524448.3		NP_609496.1		NP_652046.1	AAF14696.1,NP_524001.2	NP_572278.1,NP_001138162.1ABW92658.1
		Gallus gallus	Genbank	NP_989543.1,NP_989432.1	NP_001006128.1	NP_001305371.1	NP_001264977.1,XP_425039.1,CAB99413.1	NP_001193425.1,1609082A,NP_001007978.1	1SW3_A,NP_990782.1,1SW0_A		NP_989636.1,AAA48778.1,AAA48774.1	NP_990316.1,	NP_001026727.1,XP_015141358.1,NP_001025939.1	NP_990207.1,XP_015152320.1,NP_990451.1	NP_990800.1,XP_015134282.1,NP_001255515.1		XP_422226.3,NP_001012908.1,XP_004942401.		XP_424846.3	NP_001239201.1,XP_015151216.1,XP_015151513.1	XP_414824.4,XP_015130430.1
		Homo sapiens	Genbank	EAW99603.1,CAA86476.2	NP_000166.2,NP_001276718.1	NP_002617.3,AAH08964.1,CAA33597.1	BAG38171.1,NP_000498.2,AAA35817.1,AAC25774.1	NP_005156.1,AAI03761.1,CAA30270.1,NP_000025.1	BAD96358.1,NP_000356.1,AAH17917.1		NP_002037.2,CAA25833.1,AAV33305.1,EAW88786.1	NP_000282.1,NP_620061.2,CAA28872.1,BAH13545.1	NP_000281.2,AA60072.1,CAG46544.1	XP_005256578.1,CAA31512.1,NP_001966.1	NP_001193728.1,NP_872270.1,NP_001303247.1		AAD51415.1,NP_006614.2,BAG52685.1		NP_478059.1,AAH16645.1,BAG58215.1,NP_066977.1	NP_004568.2,EAX07970.1,BAD97228.1	AAA63258.1,EAW96996.1,NP_001159829.1,NP_005403.2
		Hydra vulgaris	Genbank	XP_002162724.2	XP_012564815.1,XP_002170016.1		XP_002164544.3,XP_004212317.1,	XP_002161209.1,	XP_002167611.1,		XP_012555426.1,AAG29828.1,BAA96506.1	XP_012558220.1	XP_002157859	XP_012564321.1	XP_012558056		XP_002160624.2		XP_002158901.2	XP_002167419.1,XP_012562450.1	XP_012560865.1,XP_012564545.1,XP_002168545.2
		Mus musculus	Genbank	NP_038848.1,XP_006513309.1,XP_006513306.1	BAE23502.1,AAA39825.1	AAA20076.1,NP_032852.2,EDL31762.1	NP_062268.1,NP_032020.2,AAH12720.1,BAA07678.1	AAH04802.1,NP_033787.2,NP_031464.1	AAC36016.1,BAB27194.1,CAA37420.1		BAE26016.1,NP_032110.1,NP_001276655.1	NP_112467.2,AAA39921.1,AAA39920.1,NP_032854.2	NP_061358.1,NP_075907.2,BAB26576.1	NP_038537.1,BAE27335.1,EDL12600.1	NP_001240812.1,XP_006501197.1		BAC36494.1,NP_058662.2,AAB67986.1		BAE26305.1,BAC41097.1,NP_803155.1	NP_598661.1,XP_006504338.1,EDL19501.1	NP_001239245.1,NP_082506.1,EDL24511.1
		Phascolarctos cinereus	Genbank	XP_020840969.1,XP_020840970.1	XP_020840672.1,	XP_020835652.1	XP_020827362.1,P_020827372.1	XP_020857901.1,XP_020862298.1,XP_020819016.1	XP_020849918.1,		XP_020849799.1,XP_020832035.1,XP_020833093.1	XP_020820187.1,XP_020853944.1,	XP_020819419.1,XP_020852686.1,XP_020819421.1	XP_020850056.1,XP_020822506.1,XP_020830163.1	XP_020847255.1,XP_020847254.1,XP_020847253.1		XP_020858907.1,XP_020858918.1,XP_020847911.1		XP_020851283.1	XP_020862613.1	NP_001087369.1,XP_020823028.1
		Xenopus laevis	Genbank	XP_018110680.1,XP_018108877.1	XP_018113500.1,NP_001085765.1		OCU01165.1,XP_018099365.1,NP_001080528.1	NP_001080387.1,AAB31152.2,NP_001082647.1	XP_018080520.1,NP_001080476.1,		AAH43972.1,NP_001080567.1,NP_001080768.1	XP_018088539.1,NP_001080370.1,NP_001086928.1,OCT55706.1	NP_001086809.1,NP_001087906.1,NP_001080086.1	XP_018079748.1,XP_018082299.1,OCT70556.1	XP_018109690.1,NP_001080582.1,OCT89400.1		XP_018092235.1,NP_001091250.1,OCT61864.1		XP_018099345.1,NP_001088009.1,OCU01135.1	XP_018105164.1,XP_018100592.1,NP_001086494.1	XP_018105549.1,NP_001087369.1,NP_001080356.1
